# Supplementary material for: Analysis of DNA methylation at birth and in childhood reveals changes associated with season of birth and latitude
Source: Clin Epigenetics. 2023 Sep 11;15:148. doi: 10.1186/s13148-023-01542-5 (PMC10496224; doi:10.1186/s13148-023-01542-5)
Supplement: Supplementary file 1 — Additional file 1. Table S1: “Summary of the studies in the meta-analysis for the association between Season of Birth and DNA methylation at birth and in children (age: 1 to 11 years)”. Baseline summary of participants from each of the individual cohorts. [file 13148_2023_1542_MOESM1_ESM.xlsx]

## Sheet: Table S1A
List of participating cohorts from Pregnancy and Childhood Epigenetics Consortium (PACE)
Cohort name		Country	Data contribution to the Season of Birth study		Comments
Abbreviation	Full name		At_birth (N)	Childhood (N)
ALSPAC	Avon Longitudinal Study of Parents and Children	UK	Yes (698)	Yes (762)
BAMSE	Children's Allergy Environment Stockholm Epidemeology study	SWEDEN		Yes (451)
CBC	California Birth Cohort	USA	Yes (361)
CHAMACOS	Centre for the Health Assessment of Mothers and Children of Salinas	USA	Yes (354)	Yes (225)
CHOP	The European Childhood Obesity Project	Belgium, Germany, Italy, Poland, Spain		Yes (376)	multicentre study
CHS	Children's Health Study	USA	Yes (231)
EAGeR	Effects of Aspirin in Gestation and Reproduction study	USA	Yes (379)		EPIC
EARLI	Early Autism Risk Longitudinal Investigation	USA	Yes (160)
European ancestry			(100)
Non-European ancestry			(60)
EDEN	EDEN Mother-Child cohort study		Yes (162)	Yes (110)	multicentre study
Nancy		France
Poitiers		France
EXPOsOMICS			Yes (386)		3 independent cohorts analysed together
Piccolipiu		Italy
Environage		Belgium
Rhea		Greece
FLEHS1	Flemish Environment and Health Studies 1	Germany	Yes (90)	Yes (87)
Gen3G	Genetics of Glucose Regulation in Gestation and Growth	Canada	Yes (176)
Generation R	Generation R study	The Netherlands	Yes (1122)	Yes (444)
GOYA	Genetics of Overweight Young Adults study	Denmark	Yes (517)
HAVEN	Heart Anomalies and the Role of Genetic and NutritionalFfactors	The Netherlands		Yes (194)
Healthy start	Fuel-mediated Programming of Neonatal Growth	USA	Yes (447)
HELIX	Human Early Life Exposure study			Yes (401)	3 independent cohorts analysed together
Born in Bradford (BiB)		UK			EPIC
Poitiers		France
Kaunus		Lithuania
INMA	Infancia y Medio Ambiente	Spain	Yes (342)	Yes (200)
IoWF1	Second generation cohort of Isle of Wight	UK		Yes (124)
IoWF2	Third generation cohort of Isle of Wight	UK	Yes (185)		EPIC
LiNA	Lifestyle and environmental factors and their Influence on Newborns Allergy risk	Germany	Yes (472)
MoBa1	Norwegian Mother and Child Cohort Study Mother and Child Cohort Study 1	Norway	Yes (1047)
MoBa2	Norwegian Mother and Child Cohort Study Mother and Child Cohort Study 2	Norway	Yes (657)
NEST	Newborn Epigenetic Study	USA	Yes (355)
PREDO	Prediction and Prevention of Preeclampsia and Intrauterine Growth Restriction study	Finland	Yes (792)
STOPPA	Swedish Twin study on Prediction and Prevention of Asthma	Sweden		Yes (236)
Viva	Project Viva	USA	Yes (485)
			Total (9418)	Total (3610)	13028

## Sheet: Table S1B
Table S1 .Summary of the studies in the meta-analysis for the association between Season of Birth and DNA methylation at birth (neonatal blood)
Study	N (total)	N (Summer)	N (Autumn)	N (Winter)	N (Spring)	Girls N (%)	Gestational age at birth (weeks ± SD)	Maternal age at delivery (years ± SD)	Maternal smoking (never) N (%)	Maternal smoking (quit during pregnancy), N (%)	Maternal smoking (throughout pregnancy), N (%)	Maternal SES (income/education/occupation) N (%)	l* (Winter)	l* (Spring)	l* (Summer)	Latitude (°N)
ARIES (ALSPAC)	698	196	209	132	161	360 (52)	39.6 ± 1.5	29.9 ± 4.3	613 (87.8)	28 (4.0)	57 (8.2)	No University education: 542 (77.7); University education: 156 (22.3)	1.13	1.1	1.15	51.5
CBC (Hispanic)	172	42	35	37	58	71 (41.3)	39.1 ± 2.5	27.3 ± 5.8	158 (91.8)	0	14 (8.1)	annual household income <US$45000):91 (52.9); US$45000-74999: 47 (27.3); US$75000+: 34 (19.8)	0.88	0.88	0.92	32.7 to 41.7
CBC (non-Hispanic White)	189	36	57	40	56	79 (41.8)	39.1 ± 2.3	31.8 ± 5.8	175 (92.6)	0	14 (7.4)¥	annual household income <US$45000):48 (25.4); US$45000-74999: 39 (20.6); US$75000+: 122 (64.6)	0.63	0.6	0.66	32.7 to 41.7
CHAMACOS	354	79	84	92	99	178 (50.3)	38.9 ± 1.5	25.7 ± 4.9	332 (93.8)	14 (4.0)	8 (2.3)	Less than 7th grade: 148 (41.8); 7-12th grade: 133 (37.6); High school graduate or higher: 73 (20.6)	0.9345	0.9354	1.8468	36.7
CHS	231	47	59	60	65	139 (60.2)	40.0 ± 1.6	29.5 ± 5.7	N=214 (92.6)	0	17 (7.4)¥	Upto grade 12:76 (32.9); some college: 86 (37.2); completed college/some graduate: 69 (29.9)	0.97	1.04	0.97	33.7-34.5
EAGeR	379	103	95	89	92	192 (50.7)	38.9 ± 1.5	28.3 ± 4.5	367 (96.8)	1 (0.3)	9 (2.4)¶	Less than High-school: 4 (1.1); High-school graduate: 36 (9.5); High school or higher: 339 (89.4)	0.9514	0.9265	1.1284	39.2-42.9
EARLI (European)	100	23	29	26	22	44 (44)	39.4 ± 1.3	34.2 ± 4.6	100 (100%)	0	0	High School or Less: 5 (5); Some College, No Degree: 17 (17); College Degree: 44 (44); Post Graduate Degree: 34 (34)	0.78	1.27	0.85	37.8-40
EARLI (non-European)	60	25	14	17	4	34 (56.7)	39.5 ± 1.4	32.4 ± 4.2	60 (100%)	0	0	High School or Less: 14 (23.3); Some College, No Degree: 14 (23.3); College Degree: 25 (41.7); Post Graduate Degree: 7 (11.7)	0.95	1.11	0.91
EDEN	162	43	55	27	37		39.5 ± 1.3	30.2 ± 4.3	122 (74.1)	¶19 (10.5)	21 (12.3)	Family income: < 1500€: 18 (11.1); 1500€-3000€: 111 (68.5); >3000€: 33 (20.4)	1.34	1.12	0.94
Nancy (France)																48.7
Poitiers (France)																46.6
EXPOsOMICS	386	63	95	97	131	182 (47.2)	39.1 ± 1.6	30.7 ± 4.9	309 (80.1)	28 (7.3)	49 (12.7)	Primary school: 44 (11.4); Secondary school: 161 (41.7); University degree or higher: 181 (46.9)	0.99	1.06	1.02
Environage (Belgium)																51
RHEA (Greece)																35.3
Piccolipiù (Italy)																45.1
FLEHS1	90	20	23	19	28	41 (45.6)	39.2 ± 1.2	29.3 ± 3.9	80 (88.9)		10 (11.1)¥	A maximum of secondary education: 43 (47.8); Higher non-university/ university education: 47 (52.2)	0.79	1.35	1.09	51
Gen3G	176	35	56	41	44	95 (54.0)	39.5 ± 1.2	28.0 ± 4.2	112 (63.6)	49 (27.8)	15 (8.5)	NA	2.38518	1.6365	1.1667	45.4
Generation R	1122	288	272	275	287	566 (50.4)	40.2 ± 1.5	31.9 ± 4.0	879 (78.3)	111 (9.9)	132 (11.8)	Low/middle: 364 (32.4); High: 758 (67.6)	1.049	1.034	1.056	51.9
GOYA	517	150	131	96	140	257 (49.7)	40.2 ± 1.4	30 ± 4.1	405 (78.3)	40 (7.7)	72 (13.9)	managers or long-term education: 293 (56.7); work that requires a shorter education or craftsmen: 175 (33.8); unskilled, other work or public service: 49 (9.5)	1.01489	1.08835	1.15691	56.2
Healthy Start (non-Hispanic White)	306	89	73	68	76	144 (47.1)	39.6 ± 1.2	30.1 ± 5.1	283 (92.5)	NA¥	23 (7.5)¥	Graduate degree (Master's, Ph.D.): 115 (37.6); Four years of college (BA,BS): 94 (30.7); Some college or associate's degree: 50 (16.3); High school degree or GED: 29 (9.5); Less than 12th grade: 18 (5.9)	0.74	1.05	0.9	39.7
Healthy Start (Hispanic)	141	46	34	29	32	69 (48.9)	39.4 ± 1.2	24.8 ± 5.9	130 (92.2)	NA¥	11 (7.8)¥	Graduate degree (Master's, Ph.D.): 6 (4.3); Four years of college (BA,BS): 14 (9.9); Some college or associate's degree: 39 (27.6); High school degree or GED: 42 (29.8); Less than 12th grade: 40 (28.4)	0.95	1.05	0.98	39.7
INMA	342	89	81	77	95	161 (47.1)	39.8 ± 1.4	30.5 ± 4.1	248 (72.5)	48 (14.0)	46 (13.5)	Low (semi-skilled/unskilled occupations): 153 (44.7); Medium (skilled manual/non-manual: 105 (30.7); High (managers/technicians): 84 (24.6)	1.53	1.16	1.47	41.5
IOW F2	185	49	45	47	44	90 (48.6)	39.7 ± 1.6	23.8 ± 2.7	117 (63.2)	-	68 (36.7)	Cluster analysis based on income and education. Cluster names represent levels of income-education. Low-low: 18 (9.7); low-(low/medium): 57 (30.8); (low/medium)-high: 55 (29.7); medium-(low/medium): 27 (14.6); high-medium: 8 (12.4)	1.28	1.05	1.05	50.7
LiNA	472	125	158	84	105	227 (48.1)	39.7 ± 1.5	30.6 ± 4.5	452 (95.8)	10 (2.1)	10 (2.1)	Not adjusted for maternal SES	NA	NA	NA	51.3
MoBa1	1047	211	353	295	188	489 (46.7)	40.0 ± 1.6	30.0 ± 4.3	739 (70.6)	154 (14.7)	154 (14.7)	< high school: 77 (7.4); High school: 336 (32.1); Some college: 465 (44.4); 4+ years of college: 169 (16.1)	1.23	1.01	0.78	71.1
MoBa2	657	149	169	189	150	289 (44.0)	39.9 ± 1.6	30.0 ± 4.4	490 (74.6)	101 (15.4)	66 (10.1)	<high school: 54 (8.2); High school: 219 (33.3); Some college: 264 (40.2); 4+ years of college: 120 (18.3)	0.88	1.2	0.9	57.6 to 71.2
NEST (Black)	190	50	53	48	39	94 (49.5)	38.4 ± 2.1	27.3 ± 6.2	117 (61.6)	29 (15.3)	44 (23.2)	High School education or less: 28 (14.7); Some college: 68 (35.8); College degree or higher: 94 (49.5)	NA	NA	NA	36
NEST (White)	165	51	44	34	36	83 (50.3)	38.7 ± 2.1	30.6 ± 5.8	120 (72.7)	12 (7.3)	33 (20)	High School education or less: 11 (6.7); Some college: 16 (9.7); College degree or higher: 138 (83.6)	NA	NA	NA	36
PREDO	792	197	227	183	185	373 (47.1)	39.8 ± 1.7	33.4 ± 5.7	759 (95.8)	25 (3.2)	8 (1)	Primary education: 37 (4.7); Secondary education: 323 (40.8); Lower tertiary education: 184 (23.2); Upper tertiary education: 248 (31.3)	0.83	0.95	0.81	60.2
Project Viva	485	120	112	129	124	231 (47.6)	39.7 ± 1.6	32.1 ± 5.3	431 (88.9)	NA	54 (11.1)¥	Graduated College: 322 (66.4); Did Not Graduate College 163 (33.4)	1.14	1.11	0.9556	42.4
Total	9418	2326 (25%)	2563 (27%)	2231 (24%)	2298 (24%)
*l = genomic inflation factor (lambda) for the models adjusted for cell types.
¥belong to 'any smoking during pregnancy' category
¶Includes n=5 who started after early pregnancy.

## Sheet: Table S1C
Table S1. Summary of the studies in the meta-analysis for the association between Season of Birth and DNA methylation in children (age: 1 to 11 years)
Study	N (total)	N (Summer)	N (Autumn)	N (Winter)	N (Spring)	Girls N (%)	Gestational age at birth (weeks ± SD)	Child age at measurement (years ± SD)	Maternal age at delivery (years ± SD)	Maternal smoking (never smoked during pregnancy), N (%)	Maternal smoking (quit during pregnancy), N (%)	Maternal smoking (throughout pregnancy), N (%)	Maternal SES (income/education/occupation) N (%)	l* (Winter)	l* (Spring)	l* (Summer)	Latitude (°N)
ARIES (ALSPAC)	762	210	233	149	180	387 (50.8)	39.6 ± 1.5	7.4 ± 0.14	29.9 ± 4.3	667 (87.5)	29 (3.8)	66 (8.7)	No University education: 587 (77); University education: 175 (23)	1.42	1.39	1.42	51.5
BAMSE	451	123	124	76	128	201 (44.6)	39.5 ± 1.8	8.3 ± 0.5	30.9 ± 4.5	400 (88.7)	6 (1.3)	45 (10)	Blue collar worker: 70 (15.5) White collar worker: 377 (83.4) Others: 4 (0.9)	0.98	0.92	0.98	59.3
CHAMACOS	225	56	50	64	55	121 (53.8)	38.8 ± 1.7	9.2 ± 0.3	26.7 ± 5.3	216 (96.0)	7 (3.1)	2 (0.9)	Less than 7th grade: 101 (44.9); 7-12th grade: 81 (36.0); High school graduate or higher: 43 (19.1)	0.8	0.72	0.83	36.7
CHOP	376	87	96	93	100	196 (52.1)	39.1 ± 1.4	5.5 ± 0.5	32.0 ± 4.2	302 (80.3)	16 (4.3)	58 (15.4)	Low (basic schooling): 66 (17.6); Medium (max. 10 yrs of schooling): 199 (52.9);High (A levels or University): 111 (29.5)	0.83	0.88	0.93
Liege-Rocourt (Begium)																	50.7
Munich (Germany)																	48.1
Reus (Spain)																	41.1
Milan (Italy)																	45.5
EDEN	110	26	35	17	32	41 (37.3)	39.6 ± 1.3	5.6 ± 0.1	30.2 ± 4.3	86 (78.2)	12 (10.9)	12 (10.9)	Family income: < 1500€: 9 (8.2); 1500€-3000€: 75 (68.2); >3000€: 26 (23.6)	1.17	1.08	1.04
Nancy (France)																	48.7
Poitiers (France)																	46.6
FLEHS1	87	18	21	23	25	38 (43.7)	39.3 ± 1.3	10.6 ± 0.3	29.3 ± 3.9	76 (87.4)		11 (12.6)¥	A maximum of secondary education: 43 (49.4); Higher non-university/ university education: 44 (50.6)	1.04	0.84	1.1	51
Generation R	444	124	109	112	99	211 (47.5)	40.2 ± 1.6	6.1 ± 0.4	32.0 ± 4.0	342 (78.6)	53 (11.9)	49 (11.0)	low/middle: 138 (31.1); high: 306 (68.9)	1.036	0.973	0.99	51.9
HAVEN	194	63	60	43	28	106 (54.6)	39.73 ± 1.8	1.4 ± 0.3	32.1 ± 4.7	160 (82.5)	15 (7.7)	19 (9.8)	no/low education: 40 (20.6); high school/vocational: 92 (47.4); higher vocational/education: 62 (32.0)	1.0799	1.1706	1.0776	51.9
HELIX	401	93	135	85	88	181 (45.1)	39.7 ± 1.5	8.0 ± 2.1	29.5 ± 5.2	341 (85.0)	11 (2.7)	49 (12.2)	Low: 51 (12.7); Middle: 134 (33.4); High: 216 (53.9)	0.9	0.99	0.93
Born in Bradford (BiB)(UK)																	53.8
Poitiers (France)																	46.6
Kaunus (Lithuania)																	54.9
INMA	200	46	51	48	55	95 (47.5)	39.9 ± 1.3	4.4 ± 0.2	30.5 ± 4.3	153 (76.5)	23 (11.5)	24 (12.0)	Low (semi-skilled/unskilled occupations): 97 (48.5); Medium (skilled manual/non-manual): 58 (29); High (managers/technicians): 45 (22.5)	0.98	1.14	0.906	41.5
IOW F1	124	40	32	12	40	51 (41.1)	40.1 ± 1.3	10.0 ± 0.3	27.0 ± 7.5	105 (84.7)	0	19 (15.3)	Cluster analysis based on income and education. Cluster names represent levels of income-education. SES1 (high): 5 (4.03); SES2 (medium): 18 (14.52); SES3 (medium): 37 (29.84); SES4 (low-medium): 47 (37.9); SES5 (low): 8 (6.45); SES6 (Low-low: 9 (7.26)	1.16	1.21	1.178	50.7
STOPPA	236	57	52	75	52	102 (43.2)	36.7 ± 2.7	11.0 ± 0.6	31.3 ± 4.6	222 (94.1)		14 (5.9)¶	Less than high school: 8 (3.4); High school degree: 62 (26.3); Some college: 58 (24.6); >3 years of college:108 (45.8)	1.52	1.43	1.35	58.7
Total	3610	943 (26.1%)	998 (27.6%)	797 (22.1%)	882 (24.4%)
*l = genomic inflation factor (lambda) for the models adjusted for cell types.
¶belong to 'any smoking during pregnancy' category
