# Supplementary material for: Analysis of DNA methylation at birth and in childhood reveals changes associated with season of birth and latitude
Source: Clin Epigenetics. 2023 Sep 11;15:148. doi: 10.1186/s13148-023-01542-5 (PMC10496224; doi:10.1186/s13148-023-01542-5)
Supplement: Supplementary file 5 — Additional file 5. Table S4: “Direction of differential methylation of CpGs in DMRs of the at-birth and childhood analyses (preliminary analysis”). [file 13148_2023_1542_MOESM5_ESM.xlsx]

## Sheet: CordDMRs
Table S4: Status and direction of DNA methylation of CpGs in differentially methylated regions (DMRs) of at-birth samples (preliminary analysis)
Sample	Season of birth	CHR	BP	No. probes	Gene	Probe	Direction	DNAm Status of CpGs (%)		Comments
								Hyper	Hypo
CORD	Winter	1	59042906 - 59043601	10	TACSTD2	cg05065507	--++++-+--+-++++++---++-	58.3333	41.6667	9/10 (90%) CpGs hyper-methylated in most cohorts, when compared to autumn.
						cg10347335	++?++?-+--+--+-+++-+-++-	59.0909	40.9091	7/8 (87.5%) CpGs hyper-methylated in most cohorts, when compared to autumn.
						cg13443627	++++++-+--+--+-+++-+-++-	62.5	37.5
						cg17210938	++?+++-+--+--+++++-+-++-	65.2174	34.7826
						cg16080552	++++++-+--+--+++++-+-++-	66.6667	33.3333
						cg04863005	++++++-+--+--+++++-+-++-	66.6667	33.3333
						cg16699148	++++++-+--+--+++++-+-++-	66.6667	33.3333
						cg01821018	++++++-+--+--+++++-+-++-	66.6667	33.3333
						cg19813884	++++++-+--+--+++++-+-++-	66.6667	33.3333
						cg05346878	--++++-+------+--++++---	41.6667	58.3333
		4	206087 - 206587	8	ZNF876P	cg08744727	+--+-++-+++-+--+++--+?++	41.6667	58.3333
						cg13657785	++-+-++-+++-+-++++---?++	54.1667	45.8333
						cg18005867	++-+-+--+++-+--+++--+?++	70.8333	29.1667
						cg13535626	++-+-+--+++-+-++++--+?++	79.1667	33.3333
						cg14186187	+--+-++-??++--+++-+-+?+-	75	25
						cg23063647	++-+-----++-----++-++-+-	62.5	37.5
						cg20296343	++-+-+++-----++--+++-++-	72.7273	27.2727
						cg17201760	+++-++-+--++++-+++-++++-	79.1667	20.8333
		6	29690797 - 29692424	17	HLA-F	cg11201654	+--+-++-+++-+--+++--+?++	60.8696	39.1304	Comb-P does not identify which CpGs were counted in the DMR identified. Data on 47 CpGs are available in this region, 60% (n=28) of the CpGs were hyper-methylated in most cohorts and 34% (16 CpGs) hypo-methylated. 3 CpGs were equally distributed between hypo- and hyper-methylation (50%).
						cg22298860	++-+-++-+++-+-++++---?++	65.2174	34.7826
						cg11768167	++-+-+--+++-+--+++--+?++	60.8696	39.1304
						cg04186657	++-+-+--+++-+-++++--+?++	65.2174	34.7826
						cg14738290	+--+-++-??++--+++-+-+?+-	57.1429	42.8571
						cg14402472	---+++++-++-+---?+++-?-+	54.5455	45.4545
						cg24703717	+-?+++---++++--++++++?++	72.7273	27.2727
						cg05237001	+-+--++-++++-+-+?+-++?-+	63.6364	36.3636
						cg03851143	--+++-++-++-++-++--+++++	66.6667	33.3333
						cg11116776	-+-++?++??+--+-+---+-?++	55	45
						cg23912231	--++-++?----+--+?+-+-+++	50	50
						cg16728223	++-+-+---++-+-+++-+++?++	65.2174	34.7826
						cg05603292	++++-+?--+++--+++++++?++	77.2727	22.7273
						cg19070841	++-+-++?-+++++-+?-+++?++	76.1905	23.8095
						cg17625506	+-++-+++-++----+?-+++?++	63.6364	36.3636
						cg13924755	--++++++-+--+++--++-+?-+	60.8696	39.1304
						cg19348622	---++++---+----+-+--+?++	43.4783	56.5217
						cg16164802	+--+---?-++-+--+?++++?++	57.1429	42.8571
						cg18676033	+-+---+-+++++--+-+++-?++	60.8696	39.1304
						cg10262357	+-?+-+--??+-+---++--+?++	50	50
						cg02035039	-------???-+-+-+?-+++?++	42.1053	57.8947
						cg19868007	+---+++-??-+++-++--+-?--	47.619	52.381
						cg20973396	+---+--+??-++--+-++++?++	57.1429	42.8571
						cg00267325	--?+++-?+-++-+-+?---+?-+	50	50
						cg09547815	---+++-?++---++-?++++?-+	57.1429	42.8571
						cg26069562	-+--+-+++-+--+--+----?-+	39.1304	60.8696
						cg11423684	-+?-+-++++++-+--+-+++?+-	63.6364	36.3636
						cg26751972	-+-++--+??---+--+-+++?++	52.381	47.619
						cg07016276	-++-+--+??-+-+--+---+?+-	42.8571	57.1429
						cg20927242	-+-++--++----+----++-?+-	39.1304	60.8696
						cg09296453	-++++-+-???-++--+++++?+-	65	35
						cg12588917	-+--+--+-----+----++----	25	75
						cg23892836	-+--+---+----+----++-?--	26.087	73.913
						cg24351901	-+--+--+---+++----+-+?--	34.7826	65.2174
						cg15331332	----+--+----++----++-?--	26.087	73.913
						cg00504902	-+--+--+---+-+-+--+--?--	30.4348	69.5652
						cg11617938	-+--+--+----++----++-?--	30.4348	69.5652
						cg01405582	-++-+--++--+-+----+--+--	37.5	62.5
						cg11587584	-++-+--++----+----++-?--	34.7826	65.2174
						cg05358170	-+--+-+-+++--++--++-+?--	47.8261	52.1739
		7	1753371 - 1753935	1	ELFN1	cg11738921	-+----+?+--++-+-?+-+--++	55	45	data available for 1 CpG in this region and is hyper-methylated in 55% of the cohorts.
		7	1095391 - 1095745	7	GPR146; C7orf50	cg09937438	+--+-+-?--++++--?+-++++-	54.5455	45.4545	6/7 (86%) CpGs hyper-methylated in most cohorts.
						cg10009497	++--+??--++-++--++-+----	45.4545	54.5455
						cg03836171	+++++??+--++--+-+-++++++	72.7273	27.2727
						cg18377014	++?+++-?-+-++++-+-+-+-++	68.1818	31.8182
						cg18315380	-++++++?-+-++-++?-+---++	63.6364	36.3636
						cg10547025	--+++++++++++-+-++--+-++	70.8333	29.1667
						cg19340455	-++++++-+++++-+-+++-+-++	75	25
		11	2907309 - 2907955	9	CDKN1C	cg23239078	--+++-+-++-+-+-+?++++-++	65.2174	34.7826	Comb-P does not identify which CpGs were counted in the DMR identified. Data on 10 CpGs are available in this region, 80% (n=8) of the CpGs were hyper-methylated in most cohorts and 20% (2 CpGs) hypo-methylated.
						cg08206623	---+--+-++---+--?++++---	39.1304	60.8696
						cg06191719	--+++-++++--+---?-+++--+	52.1739	47.8261
						cg05090695	+++++?+--++-+-++++++++-+	78.2609	21.7391
						cg11744767	+-+-+?--+-+++-++++++++-+	69.5652	30.4348
						cg05559445	+++-+?---++++---+++++-++	65.2174	34.7826
						cg23225147	+++++++--++++-++++++++++	66.6667	12.5
						cg05383783	+---+---++--++-+-+--+-++	45.8333	54.1667
						cg05267118	++?++++----++-++++++++++	78.2609	21.7391
						cg00374747	+---++--+++++--++++++--+	62.5	37.5
		16	8806334 - 8807068	13	ABAT	cg07336964	++-++-+-++-++++-+++++++-	75	25	All 13 CpGs hyper-methylated in >70% of cohorts.
						cg01881182	++++--+-+++++++--++++++-	75	25
						cg16586594	++?+--+-+++++++-++++-++-	73.913	26.087
						cg26778345	+-+--++-+++++-++++++-++-	70.8333	29.1667
						cg08241330	+++--++--++++-+-++++++++	75	25
						cg08834902	+++--++--++++++++++++++-	79.1667	33.3333
						cg00231389	+++--++--++++++-+++++++-	75	25
						cg00220102	+++--++-++++-++--++++++-	70.8333	29.1667
						cg04332619	+++--++--+++-++--+++++++	70.8333	29.1667
						cg01221157	++?--+++-+++-++--+++++++	73.913	26.087
						cg10292855	+++--+++-++++++--+++-++-	70.8333	29.1667
						cg05372963	+++--++--+++-++--+++++++	70.8333	29.1667
						cg26915924	+++--+++-+++-++--+-+++++	70.8333	29.1667
		21	15134466 - 15135068	3	LOC110091777	cg16881730	+-----+-???--+-------?--	15	85	2/3 CpGs (67%) were hyper-methylated in most cohorts. 1 CpG was hypo-methylated in most of the cohorts.
						cg03048064	-+++++++???-+++++++++?++	90	10
						cg08869875	++?-+--+???+++-+-++++?--	63.1579	36.8421
Cord	Spring	2	239139886 - 239140215	6	LINC02610	cg06102419	-+?++??+-+++----++-----+	47.619	52.381	67% (4/6) of the CpGs were hyper-methylated in most cohorts and 33% (2/6) were hypo-methylated.
						cg13957874	-+?+++?+-+++-+-+++-----+	59.0909	40.9091
						cg11904906	--?+++?+-++++++-+-----++	59.0909	40.9091
						cg07323141	-+?+++++-+++-++-++---+-+	65.2174	34.7826
						cg23497383	--?+++++--+-+++--+-----+	47.8261	52.1739
						cg13530938	-+?+++++-++---+-?++--+-+	59.0909	40.9091
		6	29690741 - 29692607	27	HLA-F	cg11201654	+--+-++-+-++--+-+++++?++	65.2174	34.7826	Comb-P does not identify which CpGs were counted in the DMR identified. Data on 49 CpGs were available in this region, 49% (24/49) of the CpGs were hyper-methylated in most cohorts and 43% (n=21) hypo-methylated. 4 CpGs (8%) were equally distributed between hypo- and hyper-methylation (50%).
						cg22298860	++-+-++--+++--+++++++?++	73.913	26.087
						cg11768167	++-+-++--++--++++++++?++	73.913	26.087
						cg04186657	+--+-+++-+++-++++++++?++	78.2609	21.7391
						cg14738290	+--+-+--??+----++--++?++	47.619	52.381
						cg05219421	++-+-??---+--++++++++?++	66.6667	33.3333
						cg11576659	+++++??--++-++++?+--+?++	75	25
						cg02688650	++++-??--+++-+-+-++++?-+	66.6667	33.3333
						cg09723088	-+-+-??--?+-++---+--+?-+	40	60
						cg14402472	-+-+-++---+-+--+?-+++?-+	50	50
						cg24703717	+-?++-----+++--+-++++?++	59.0909	36.3636
						cg05237001	---+-+-+++---+-+?+--+?++	50	50
						cg03851143	-+++-++---+-++++++-+++++	70.8333	29.1667
						cg09444802	-+++-?+-??++++--+--++?++	65	35
						cg11116776	-++++?+-??+--+-+-+++-?-+	60	40
						cg23912231	---+-+-?--+++--+?+-+-++-	45.4545	54.5455
						cg09805507	-+?+-?-+??-+++---++--?++	52.6316	47.3684
						cg16728223	-++--+++-++-+-+++++++?++	73.913	26.087
						cg05603292	-+?++-?---+-+-+-+++++?++	61.9048	38.0952
						cg19070841	+-++-++?--+-++-+?-+++?++	66.6667	33.3333
						cg17625506	---++--+-++--+--?--+-?+-	36.3636	63.6364
						cg20891813	+++++??+-++-++--?+++-?--	65	35
						cg13924755	-+-+-+++++-+++++-+-++?++	73.913	26.087
						cg19348622	-+-+-++++-+----+-+-++?++	56.5217	43.4783
						cg16164802	--++-+-?-+--+--+?++-+?++	52.381	47.619
						cg18676033	+-++-+-++-+----+-++++?++	60.8696	39.1304
						cg10262357	-----+--??----+-+++++?++	42.8571	57.1429
						cg02035039	-+--++-???+----+?+-+-?++	47.3684	52.6316
						cg19868007	--+++++-??-+++-+-----?+-	47.619	52.381
						cg20973396	---+-+-+??--++--+++-+?-+	47.619	52.381
						cg00267325	---+-++?+-+++++-?-+-+?++	61.9048	38.0952
						cg09547815	-+-+-+-?++--+++-?-+-+?-+	52.381	47.619
						cg26069562	+-++--+++-++-+-+++---?++	60.8696	39.1304
						cg11423684	--+++-+++-+--+---+--+?++	52.1739	47.8261
						cg26751972	-+--+--+??---+---+-++?++	42.8571	57.1429
						cg07016276	--+-+---??++-+---+--+?--	33.3333	66.6667
						cg20927242	--+-----+--+-+-+-+---?+-	30.4348	69.5652
						cg09296453	-++-+--+???+-+---+--+?++	50	50
						cg12588917	-++-+---+--+-----+------	25	75
						cg23892836	-++-+---+--+-----++--?--	30.4348	69.5652
						cg24351901	-+--------++---------?--	13.0435	86.9565
						cg15331332	-++-+--++-+++----+---?--	39.1304	60.8696
						cg00504902	-++-+--+--++---+-----?--	30.4348	69.5652
						cg11617938	-++++---+-++---+-+++-?--	47.8261	52.1739
						cg01405582	--+-+---+-+++----++-+---	37.5	62.5
						cg11587584	-++-+--++--+++----+--?--	39.1304	60.8696
						cg05358170	-++-+-+--+----+---+-+?--	34.7826	65.2174
						cg15584790	--+-+?-+--++---+?-+--?--	33.3333	66.6667
						cg14140375	-++--?---+-+-+++-++-+?+-	50	50
		6	31148307 - 31148773	16	PSORS1C3	cg11805138	+++++-+++----+++-+-++?++	69.5652	30.4348	All 16 CpGs were hyper-methylated in most cohorts.
						cg17931227	++++++-++----+++-+-++?++	69.5652	30.4348
						cg09179646	+++++++++-+--+++-+-++?++	78.2609	21.7391
						cg22291762	+++++++++----+++-+-++?++	73.913	26.087
						cg24427850	+++++++-+-+--+++-+-++-++	70.8333	29.1667
						cg26668675	+++++-+++-+--+-+-+-++?++	69.5652	30.4348
						cg03078486	+++++++++-+--+++-+-++?++	78.2609	21.7391
						cg22701603	+++++++++-+--+++-+-++?++	78.2609	21.7391
						cg26818629	+++++-+++----+++-+-++?++	69.5652	30.4348
						cg27547543	+++++++?+----+++-+-++?-+	68.1818	31.8182
						cg09357589	+++++-+++-+--+++-+--+?++	69.5652	30.4348
						cg01982166	-+?+-??++?++++--?---+?+-	55.5556	44.4444
						cg23252259	++++-??++++-++-+-++-+?+-	71.4286	28.5714
						cg14036627	+++++?+++----+++-+-++?++	72.7273	27.2727
						cg11811828	+++++-+-+----+++-+-++?++	65.2174	34.7826
						cg23457357	-+++++?++-+--+-+++-++?++	72.7273	27.2727
		6	41068528 - 41069073	8	ADCY10P1, NFYA	cg02167203	++-+++++--++-+-++-+--+++	66.6667	33.3333	All 8 CpGs were hyper-methylated in most cohorts.
						cg25110423	+++-+++?+-++-+-+?++-+---	63.6364	36.3636
						cg04346459	+++++++++-+++++++++-++-+	87.5	12.5
						cg20398880	+++++-+?--++-+++?++-+--+	68.1818	31.8182
						cg09580153	-++++++++-++-++++++-+--+	75	25
						cg06671660	+++++-++-+++-++++++----+	70.8333	29.1667
						cg03644281	+++++++?+-++-++++-+-+-++	78.2609	21.7391
						cg00322698	+-+++-+++-+--+-+++--++-+	62.5	37.5
		11	368326 - 369217	24	B4GALNT4	cg20846508	-+----+++--++-+-+--++---	41.6667	58.3333	20/24 (83%) of the CpGs were hypo-methylated in most cohorts, 2/24 (8%) hyper-methylated. 2/24 (8%) of the CpGs had 50-50 split between hyper- and hypo-methylation amongst the cohorts.
						cg15971656	---+---+------++++-++---	33.3333	66.6667
						cg18113332	---++----+-+-+--++-++---	37.5	62.5
						cg10798664	-+-++--++----++-++-++---	45.8333	54.1667
						cg21996245	---+---+++-+-+--++-++---	41.6667	58.3333
						cg23409699	------?-+--+-+--++-++---	29.1667	70.8333
						cg18546477	------?++--+-+--++-++---	34.7826	65.2174
						cg25868831	--?---?++--+-+--++-++---	36.3636	63.6364
						cg17682432	---+--?+++-+-+--++-+----	39.1304	60.8696
						cg26461944	--?+--?++--+-+--++-+----	36.3636	63.6364
						cg07556915	---+--??+--+--+-++-++---	36.3636	63.6364
						cg10726517	------?+---+-++-++-++---	34.7826	65.2174
						cg10828456	-------+++---++-++-++---	37.5	62.5
						cg25020933	---+----++++-++-++--+---	41.6667	58.3333
						cg12811157	---+----++-+-++++++++---	50	50
						cg18916019	--+-----+-----+-++-+----	25	75
						cg15762098	--+----?--+---+-+-++----	21.7391	78.2609
						cg15174440	--?--++-+---+-+----+---+	30.4348	69.5652
						cg24194132	--++----++-++-+-+--++---	41.6667	58.3333
						cg15481161	---+-+-?++++++-+?-+++++-	63.6364	36.3636
						cg23560214	-++-++-?+-----+-?+++--++	50	50
						cg19787465	-+++-+++--+++--+?-++-+++	65.2174	34.7826
						cg21606329	-+----++-+++++--?+-++---	47.8261	52.1739
						cg10453390	---+-+--+--++--++--++---	37.5	62.5
		11	1319623 – 1320659	6	TOLLIP	cg06264922	+-+-++-+++-+-++-+-+++++-	66.6667	33.3333	Data for 9 CpGs available in this region. 6/9 CpGs (67%) were hype-methylated in most cohorts. 3/9 (33%) were hypo-methylated.
						cg16674116	+-?--++--+++-++++-+++++-	65.2174	34.7826
						cg26721627	++-++++?-+++++-+?-+++-++	77.2727	22.7273
						cg17415355	?+?----++-+--??+?--+-+-+	42.1053	57.8947
						cg05311626	+++--+?+---+--+++----+--	43.4783	56.5217
						cg03821443	+-+-++?-+--++-----++-+--	43.4783	56.5217
						cg23240927	-++--+-+--++++++++-+++--	62.5	37.5
						cg07546654	-++++-+--+-++-+++++-+++-	66.6667	33.3333
						cg09566995	--?-++-+-+-++-+--++-++++	56.5217	43.4783
		11	2721182 - 2721657	15	KCNQ1, KCNQ1OT1	cg14392746	++-++++?------+-?++--++-	50	50	12/15 CpGs (80%) were hype-methylated in most cohorts. 1/15 (7%) were hypo-methylated. 2/15 (13%) of the CpGs had 50-50 split between hyper- and hypo-methylation amongst the cohorts.
						cg12077660	-+-++--++-++--+-++++-+-+	58.3333	41.6667
						cg03401726	-+-++++++-+---+-+++--+--	54.1667	45.8333
						cg16739686	-+++++++++++--+-++++++--	75	25
						cg08359167	-+--+-+++------+++++-+-+	50	50
						cg08446215	-+++++++++-+--+-+++++++-	75	25
						cg26104781	++-+++++++++--++++++++--	79.1667	20.8333
						cg02219360	+++++?++++-+++--+++++++-	82.6087	17.3913
						cg20699737	-++++++?+-----+-?++++++-	63.6364	36.3636
						cg26547719	+++++++?+-----+-?++-++++	68.1818	31.8182
						cg07595203	-++-++-+++++-+-+-++++++-	70.8333	29.1667
						cg09518720	-+-+++-?++---++--+-++++-	56.5217	43.4783
						cg14958441	++?++++--++-+----+++-++-	60.8696	39.1304
						cg27323091	-++-+---+--------++++-+-	37.5	62.5
						cg01873334	++?-+++-----++---++++++-	56.5217	43.4783
		12	132976697 - 132977165	4	LOC101928416	cg22245980	-+-+-------+--+-+-++++--	37.5	62.5	All 4 CpGs were hypo-methylated in most cohorts.
						cg04574346	-+----+---------+-+++---	25	75
						cg02610170	-+-+--+---------++++-+--	33.3333	66.6667
						cg00175823	-+----+----+----+++-++-+	37.5	62.5
		17	17603506 - 17604209	6	RAI1	cg14720773	-++++-+++-++++++--+++-+-	70.8333	29.1667	All 6 CpGs were hyper-methylated in most cohorts.
						cg27208169	--+-+-++-++--+++-++++++-	62.5	37.5
						cg06775073	-++++-++++++-+++-++++++-	79.1667	20.8333
						cg02147681	+++++-++++++++---++++++-	79.1667	20.8333
						cg17844831	+++-+-+-++++++++-+-++++-	75	25
						cg03720762	++?-+-++++++++-+-+++++--	73.913	26.087	All 6 CpGs were hyper-methylated in most cohorts.
		19	827690 - 828195	6	AZU1	cg02147126	++?++-+--++-+++--+++++-+	69.5652	30.4348
						cg14663914	++++++---+--+++-++---+++	62.5	37.5
						cg10752406	+-+++--+++-++++--+---+++	62.5	37.5
						cg15610437	+++-+----+--++++++-+-++-	58.3333	41.6667
						cg16643542	++++++--++--+++--+-+++++	70.8333	29.1667
						cg17823175	++++++-+-+++++++-++++++-	83.3333	16.6667
		19	11784489 -11785150	10	ZNF833P	cg04598224	-++++--+--++------+-+-++	45.8333	54.1667	9/10 CpGs (90%) were hype-methylated in most cohorts. 1/10 (10%) were hypo-methylated.
						cg05950877	-+++-++++++-++----+--+++	62.5	37.5
						cg26772540	-++--+-+++++-+--+++-+-++	62.5	37.5
						cg25394203	-+++-++++++++---+++--+++	70.8333	29.1667
						cg26590664	-++--++++-++++--+++-+-++	66.6667	33.3333
						cg21771200	-++--++++-++-+--+++-+-++	62.5	37.5
						cg15209566	-+++-+-++-+--+--+++--+++	58.3333	41.6667
						cg02274869	+++--+-++-++++--+++-+-++	66.6667	33.3333
						cg10123421	-++-+++++-+--+--+-+-+-++	58.3333	41.6667
						cg10608596	-++--+-++++-++--+-+--+++	58.3333	41.6667
		20	35402098 - 35402548	13	DSN1	cg09351449	--+-+--+-++--+-+--+-----	33.3333	66.6667
						cg04555735	-+-+-++-+++++++-?+-++++-	69.5652	30.4348	10/13 (77%) CpGs were hyper-methylates in most cohorts. 2/13 CpGs (15%) were hypo-methylated in most cohorts.
						cg07992052	-+++++--++-+++--?++++---	60.8696	39.1304
						cg10472067	-++++-+++--+++--?+-+++--	60.8696	39.1304
						cg10409786	-+-++++-+++++-++?++---+-	65.2174	34.7826
						cg12601032	++-+-+-+++-++-+-?+-++-+-	60.8696	39.1304
						cg00411447	-+++++-+----++-+-++++-++	62.5	37.5
						cg27555803	++-+-+----+-++++-+--+-++	54.1667	45.8333
						cg00459953	-+--+--+--+--+-+++----+-	37.5	62.5
						cg11740152	-+-+--+++-+++---?+--+++-	52.1739	47.8261
						cg26090554	-+-+-+--++-++-+-?+--++--	47.8261	52.1739
						cg08238211	--++--++---++--++++++-++	58.3333	41.6667
						cg13021725	--?+-+++--++-++--++-+-++	56.5217	43.4783
Cord	Summer	7	43288610-43288914	4	HECW1	cg01378182	+++++-++-++--++++---++++	70.8333	29.1667	All 4 CpGs were hyper-methylated in most cohorts.
						cg05606455	+-?-++++++---+++++-+++++	73.913	26.087
						cg17544584	-+?-++++-+-+-++-++-++-++	65.2174	34.7826
						cg18608610	+++++-+-++---++-++-+++-+	66.6667	33.3333
		13	20392381 - 20392731	5	ZMYM5	cg21483929	+-++++-+++++-+---+--++++	66.6667	33.3333	All 6 CpGs were hyper-methylated in most cohorts.
						cg09139491	++?-+-++-++++--++---++++	65.2174	34.7826
						cg18899220	+-?-++++-+-++++++++-++-+	73.913	26.087
						cg16768376	+-?-++++-++++-++++--++++	73.913	26.087
						cg13005636	+-?-++++-+++----+---++++	56.5217	43.4783
		19	827690 – 828195	6	AZU1	cg02147126	++?++-++--+++-+--+++--++	65.2174	34.7826	5/6 (83%) CpGs were hyper-methylates in most cohorts. 1/6 CpGs (17%) had 50-50 split between hyper- and hypo-methylation amongst the cohorts.
						cg14663914	+++++-+-+-+++++++++--+++	79.1667	20.8333
						cg10752406	+-+++-----+++-+-++----++	50	50
						cg15610437	+++++-+---++++++++++--++	75	25
						cg16643542	+-+++-----++++++-+---+++	58.3333	41.6667
						cg17823175	++?++--+-+-+++++-++-+-++	69.5652	30.4348

## Sheet: childDMRs
Table S4 (continued): Status and direction of DNA methylation of CpGs in differentially methylated regions (DMRs) of childhood samples (preliminary analysis)
Sample	Season of birth	CHR	BP	No. Probes	Gene	Probe	Direction	DNAm Status of CpGs (%)		Comments
								hyper-methylation	hypo-methylation
Child	Winter	1	1003101 - 1003554	4	LOC105378948	cg10955566	+-------++--	25	75	All 4 CpGs were hypo-methylated in most cohorts.
						cg08709360	+-------++--	25	75
						cg01244934	+-+-----++--	33.3333	66.6667
						cg15899727	+-+-----+?--	27.2727	72.7273
		1	2121014 - 2121546	4	FAAP20, LOC112268219	cg26227225	++-+-?---+--	36.3636	63.6364	All 4 CpGswere hypo-methylated in most cohorts.
						cg05337761	++----------	16.6667	83.3333
						cg08200543	+------+----	16.6667	83.3333
						cg01894875	++----------	16.6667	83.3333
		1	153599454 -153600181	8	S100A13	cg02573566	-+-+-------+	25	75	All 8 CpGs were hypo-methylated in most cohorts.
						cg00012362	-+-+---??--+	30	70
						cg13946767	-+---------+	16.6667	83.3333
						cg11343894	---------+-+	16.6667	83.3333
						cg02331910	-----------+	8.33333	91.6667
						cg04077668	---------+-+	16.6667	83.3333
						cg06419659	---------?-+	9.09091	90.9091
						cg07898899	-+-------+-+	25	75
		5	191461-192128	9	LRRC14B	cg15351009	+--------+--	16.6667	83.3333	All 9 CpGs were hypo-methylated in most cohorts.
						cg24696500	+---+----+--	25	75
						cg00607051	----+--+---+	25	75
						cg26866348	-+--+----+-+	33.3333	66.6667
						cg12711961	----+----+-+	25	75
						cg15730313	----+------+	16.6667	83.3333
						cg13787932	--------?+-+	18.1818	81.8182
						cg19858576	---------+-+	16.6667	83.3333
						cg18443893	++----++---+	41.6667	58.3333
		10	42862851 - 42863533	6	LOC441666	cg16449687	++--+-----+-	33.3333	66.6667	All 6 CpGs were hypo-methylated in most cohorts.
						cg23026554	+-----------	8.33333	91.6667
						cg06833823	++------?-++	36.3636	63.6364
						cg27119456	++-------+--	25	75
						cg06739303	++-------++-	33.3333	66.6667
						cg24527560	++--+-----+-	33.3333	66.6667
		10	43447046 - 43447643	3	LINC01264	cg15022308	?---?-?--+?-	12.5	87.5	All 3 CpGs were hypo-methylated in most cohorts.
						cg03325667	-+--+---?---	18.1818	81.8182
						cg04322572	----++------	16.6667	83.3333
		11	67383352 - 67383352	8	DOC2GP	cg14500267	-+----+--+--	25	75	All 8 CpGs were hypo-methylated in most cohorts.
						cg00290607	-+----+--+--	25	75
						cg23188684	------+--+--	16.6667	83.3333
						cg00864171	-+----+--+--	25	75
						cg08355456	-+----+--+--	25	75
						cg24690094	-+----+--+--	25	75
						cg04647918	-++------+--	25	75
						cg14942906	-+----------	8.33333	91.6667
		13	36871621- 36872371	14	CCDC169-SOHLH2	cg07525003	+-----+----+	25	75	13/14 (93%) CpGs hypo-methylated in most cohorts. 1 CpG (7%) was equally distributed between hypo- and hyper-methylation (50%).
						cg13455704	--------?--+	9.09091	90.9091
						cg04902286	+------?-+--	18.1818	81.8182
						cg26439710	-----++--+--	25	75
						cg15167956	+-----+--?--	18.1818	81.8182
						cg13258563	--+---+--?--	18.1818	81.8182
						cg11678027	+-+---+-----	25	75
						cg23710498	+-----+-+?-+	36.3636	63.6364
						cg19801062	------+-++-+	33.3333	66.6667
						cg23003720	------+-+---	16.6667	83.3333
						cg19437258	+-----++++-+	50	50
						cg05927742	-+----+--+?+	36.3636	63.6364
						cg10184241	+---?-?-+?-+	33.3333	66.6667
						cg20651988	+-----++---+	33.3333	66.6667
		13	47472025 - 47472454	12	HTR2A	cg01192538	+-++-+-+-++-	58.3333	41.6667	10/12 (83%) CpGs hyper-methylated in most cohorts. 2 CpGs (17%) were equally distributed between hypo- and hyper-methylation (50%).
						cg01620540	-+++++-+-++-	66.6667	33.3333
						cg06020661	-+++++-+-++-	66.6667	33.3333
						cg09798090	--++++-+-++-	58.3333	41.6667
						cg24320398	--++++-+?+--	54.5455	45.4545
						cg18200810	--++++-+--+-	50	50
						cg15692052	--+++++--++-	58.3333	41.6667
						cg24118521	--++++-+-++-	58.3333	41.6667
						cg23881368	--+++++?-++-	63.6364	36.3636
						cg05506829	--++++-+-++-	58.3333	41.6667
						cg07075299	-+++++---++-	58.3333	41.6667
						cg09394608	-+++++---+--	50	50
		13	113540164 - 113540656	6	ATP11A	cg01342572	-----?+++---	27.2727	72.7273	All 6 CpGs were hypo-methylated in most cohorts.
						cg17842918	+-----+-?--+	27.2727	72.7273
						cg21167985	------++?--+	27.2727	72.7273
						cg11462099	+-----++----	25	75
						cg26666292	+-----+++---	33.3333	66.6667
						cg11520003	-------++?-+	27.2727	72.7273
		16	31159533 - 31159945	5	PRSS36	cg00524708	-----+-+-+--	25	75	All 5 CpGs were hypo-methylated in most cohorts.
						cg26675395	-+----+--+--	25	75
						cg14301190	---------+--	8.33333	91.6667
						cg04149015	------+--+--	16.6667	83.3333
						cg04797061	+-+---------	16.6667	83.3333
		19	55476640 - 55477835	7	NLRP2	cg15031253	?+++?+?+++?+	100	0	All 7 CpGs were hyper-methylated in most cohorts.
						cg13425888	?+++?+?+++?+	100	0
						cg25651476	?++-?+?+++?+	87.5	12.5
						cg04887076	?-+-?+?+++?+	75	25
						cg17760849	?-+-?+?+?+?+	71.4286	28.5714
						cg19689876	?-+-?+?+?+?+	71.4286	28.5714
						cg24040502	?++-?+?+++?+	87.5	12.5
Child	Spring	1	230415160 - 230415693	6	GALNT2	cg19727396	-------?+-+-	18.1818	81.8182	All 6 CpGs were hypo-methylated in most cohorts.
						cg24591105	-+-----?+--+	27.2727	72.7273
						cg00589617	-++----?+---	27.2727	72.7273
						cg05697274	-+------+---	16.6667	83.3333
						cg24250902	-+------+--+	25	75
						cg03144619	-+------+---	16.6667	83.3333
		3	193922012 - 193922012	7	LINC02036	cg27427514	+-----+--+-+	33.3333	66.6667	6/7 (86%) CpGs were hypo-methylated in most cohorts. 1 CpG (14%) was hyper-methylated.
						cg21399510	?-+----?-+--	20	80
						cg01821429	------------	0	100
						cg10148968	?--?---?-?--	0	100
						cg25548594	+-------?+--	18.1818	81.8182
						cg23003225	-+----+--+--	25	75
						cg25862063	--++++++---+	58.3333	41.6667
		6	31543194 - 31543711	11	TNF	cg21370522	++-+--+--+-+	50	50	9/11 (82%) CpGs were hypo-methylated in most cohorts. 1 CpG (14%) was hyper-methylated. 2 CpGs (18%) were equally distributed between hypo- and hyper-methylation (50%).
						cg01569083	----+----+--	16.6667	83.3333
						cg03037030	++----+--+-+	41.6667	58.3333
						cg12681001	-+----+--++-	33.3333	66.6667
						cg21222743	-+----+-+++-	41.6667	58.3333
						cg10717214	-+----+-+++-	41.6667	58.3333
						cg04425624	-+-+--+-+++-	50	50
						cg21467614	-+-------+--	16.6667	83.3333
						cg08553327	-+-------+--	16.6667	83.3333
						cg26729380	-+-+--+--+-+	41.6667	58.3333
						cg10650821	++-+-----+--	33.3333	66.6667
		6	163148828 - 163149478	6	PACRG	cg27425452	--++++----++	50	50	4/6 (67%) CpGs were hypo-methylated in most cohorts. 1 CpG (17%) was hyper-methylated. 1 CpG (17%) were equally distributed between hypo- and hyper-methylation (50%).
						cg04180668	+---+++--+++	58.3333	41.6667
						cg06582575	--------++--	16.6667	83.3333
						cg21926612	--------+---	8.33333	91.6667
						cg14584255	-------++--+	25	75
						cg18825119	-------++---	16.6667	83.3333
		8	1094459 - 1094929	6	DLGAP2	cg14399790	-+---++-----	25	75	All 6 CpGs were hypo-methylated in most cohorts.
						cg08387835	-++---+-?-++	45.4545	54.5455
						cg12133423	-++--------+	25	75
						cg02698900	-++----?--++	36.3636	63.6364
						cg03636930	-++-------++	33.3333	66.6667
						cg01952913	-++---+---++	41.6667	58.3333
		11	10715150 - 10715385	6	IRAG1	cg19567594	-+-----?-+--	18.1818	81.8182	All 6 CpGs were hypo-methylated in most cohorts.
						cg11077681	?-------?+--	10	90
						cg04968127	------++-+++	41.6667	58.3333
						cg15283950	--------+--+	16.6667	83.3333
						cg16014606	-+-----+---+	25	75
						cg24541550	----++?-+--+	36.3636	63.6364
		13	47472025 - 47472454	12	HTR2A	cg01192538	++-++++-++++	83.3333	16.6667	All 12 CpGs were hyper-methylated in most cohorts.
						cg01620540	+-+++++--+++	75	25
						cg06020661	+++++++--+++	83.3333	16.6667
						cg09798090	++-++++--+++	75	25
						cg24320398	+--++++?+++-	72.7273	27.2727
						cg18200810	++-++++--+++	75	25
						cg15692052	++-+++---+++	66.6667	33.3333
						cg24118521	++-++++--+++	75	25
						cg23881368	++-+++?--+++	72.7273	27.2727
						cg05506829	+--++++--+++	66.6667	33.3333
						cg07075299	++-++++--+++	75	25
						cg09394608	++-++++-++++	83.3333	16.6667
		17	33759459 - 33760318	11	SLFN12	cg20005518	---+----?--+	18.1818	81.8182	All 11 CpGs were hypo-methylated in most cohorts.
						cg03251655	-----------+	8.33333	91.6667
						cg19963856	--------+--+	16.6667	83.3333
						cg24470734	-+-------+--	16.6667	83.3333
						cg11346248	--------+--+	16.6667	83.3333
						cg21697381	-----------+	8.33333	91.6667
						cg19566405	-+-----+---+	25	75
						cg05174890	--+---++---+	33.3333	66.6667
						cg10431713	-+-----++--+	33.3333	66.6667
						cg20354552	-++-----+--+	33.3333	66.6667
						cg08330690	-++-----+--+	33.3333	66.6667
		19	10735981 - 10736380	7	SLC44A2	cg09315367	++-+++++++++	91.6667	8.33333	All 7 CpGs were hyper-methylated in most cohorts.
						cg17826679	-+-+--++++++	66.6667	33.3333
						cg17965690	-+-+--++++++	66.6667	33.3333
						cg24041556	++-+--++++++	75	25
						cg25595793	++-+++++?+++	90.9091	9.09091
						cg06561886	+++++-+??+++	90	10
						cg21663431	++-++-++++++	83.3333	16.6667
		19	39737743 - 39737886	3	IFNL4	cg04722177	-?-?--?-+??-	14.2857	85.7143	All 3 CpGs were hypo-methylated in most cohorts.
						cg16476317	-?-?--+--??-	12.5	87.5
						cg09986680	-?-?--+--??-	12.5	87.5
Child	Summer	1	247171209 - 247171863	10	ZNF695, ZNF670-ZNF695	cg26826871	++++-+++++-+	83.3333	16.6667	All 10 CpGs were hyper-methylated in most cohorts.
						cg21740146	+++++++?--++	81.8182	18.1818
						cg20324884	+++++++-++-+	83.3333	16.6667
						cg12629875	+++++++-++-+	83.3333	16.6667
						cg23027521	++-++++-++-+	75	25
						cg25794766	+--+-+++++-+	66.6667	33.3333
						cg22385719	+--++++-++-+	66.6667	33.3333
						cg22502715	-+++-++-++--	58.3333	41.6667
						cg04305539	+++++++--+-+	75	25
						cg11518349	++++-++-?+-+	72.7273	27.2727
		5	2334377 - 2334996	5	LOC100506858	151671	+-+---+-?---	27.2727	72.7273	All 5 CpGs were hypo-methylated in most cohorts.
						158456	------++----	16.6667	83.3333
						139045	------+-----	8.33333	91.6667
						143815	-----++-?---	18.1818	81.8182
						142763	--+--+--+---	25	75
		6	41394131 - 41395119	5	LINC01276	cg02629070	++-++++--++-	66.6667	33.3333	All 5 CpGs were hyper-methylated in most cohorts.
						cg21364077	+--+-+-+++++	66.6667	33.3333
						cg03605610	++-+++-+-+++	75	25
						cg21088783	++-+-+++-+++	75	25
						cg04496791	++-+-+++-+++	75	25
		7	27183108 - 27184878	47	HOXA-AS3, HOXA3, HOXA5	cg23936031	+-+----+--+-	33.3333	66.6667	44/47 (94%) CpGs were hypo-methylated in most cohorts. 2 CpGs (4%) were hyper-methylated. 1 CpG (2%) were equally distributed between hypo- and hyper-methylation (50%).
						cg02248486	-?+--++?--+-	40	60
						cg25866143	+-+---+?--+-	36.3636	63.6364
						cg09549073	+-+---+++-+-	50	50
						cg01370449	+?+---+?--+-	40	60
						cg04863892	--+--+++--+-	41.6667	58.3333
						cg19759481	--+---++--+-	33.3333	66.6667
						cg12128839	--+--++?--+-	36.3636	63.6364
						cg02916332	+-+---++--+-	41.6667	58.3333
						cg17569124	+-+---++--+-	41.6667	58.3333
						cg02005600	+-+---++--+-	41.6667	58.3333
						cg25307665	+-+---++--+-	41.6667	58.3333
						cg14014955	+-+--+++?-+-	54.5455	45.4545
						cg02646423	+-+-+-+?--+-	45.4545	54.5455
						cg20517050	--+--++??-+-	40	60
						cg23204968	------+??---	10	90
						cg05835726	+-+--???--?-	25	75
						cg14058329	+-+--+++----	41.6667	58.3333
						cg03207666	--+------+--	16.6667	83.3333
						cg13512268	-?+---+?----	20	80
						cg23454797	+-+--+++--+-	50	50
						cg12015737	--+--+-?----	18.1818	81.8182
						cg08070327	--+---+-----	16.6667	83.3333
						cg25506432	--+---++----	25	75
						cg14658493	+-+-+++?----	45.4545	54.5455
						cg19196335	+-+----??---	20	80
						cg09880291	--+-+-+?----	27.2727	72.7273
						cg24389585	+-+-+-+?----	36.3636	63.6364
						cg16997642	--+-++++?-+-	54.5455	45.4545
						cg20817131	--+---++--+-	33.3333	66.6667
						cg14013695	--+--+++----	33.3333	66.6667
						cg25390165	+-+---++----	33.3333	66.6667
						cg01323381	+-+---+?----	27.2727	72.7273
						cg19643053	+-+-++--?---	36.3636	63.6364
						cg05774699	--+---++----	25	75
						cg26023912	+-+---++----	33.3333	66.6667
						cg14882265	+-+---++--+-	41.6667	58.3333
						cg17432857	+-+---++----	33.3333	66.6667
						cg00969405	+-+---++----	33.3333	66.6667
						cg07049592	+-+---++----	33.3333	66.6667
						cg02106682	--+---++?-+-	36.3636	63.6364
						cg03368099	+-+---++--+-	41.6667	58.3333
						cg01748892	+-+----+--+-	33.3333	66.6667
						cg13694927	+?+---++--+-	45.4545	54.5455
						cg03744763	+-+---++--+-	41.6667	58.3333
						cg27151303	+-+---++--+-	41.6667	58.3333
						cg05579037	--+---++----	25	75
		7	148768516 - 148769245	3	ZNF786	cg01389409	----+--+----	16.6667	83.3333
						cg04849824	-------?--+-	9.09091	90.9091
						cg16306633	----------+-	8.33333	91.6667
		10	42862851 - 42863619	9	LOC441666	cg16449687	-++-+---+---	33.3333	66.6667	All 9 CpGs were hypo-methylated in most cohorts.
						cg23026554	--+-+---+---	25	75
						cg06833823	--+-+---?---	18.1818	81.8182
						cg27119456	--+-+---+---	25	75
						cg06739303	--+-+--++---	33.3333	66.6667
						cg24527560	--+-+---+---	25	75
						cg24598948	--+-+---+---	25	75
						cg24714864	--+-+---+---	25	75
						cg01485177	--+-+---+---	25	75
		10	131697055 - 131698005	7	EBF3	cg13638229	--+------+--	16.6667	83.3333	All 7 CpGs were hypo-methylated in most cohorts.
						cg17726092	--+------+--	16.6667	83.3333
						cg26229752	--+-+--+-+--	33.3333	66.6667
						cg08434399	---+---?----	9.09091	90.9091
						cg20038116	--+-+---?---	18.1818	81.8182
						cg09441748	--+-+?-+?---	30	70
						cg18930976	+-+++-------	33.3333	66.6667
		10	123355243 - 123356361	9	FGFR2	cg06791446	++++-++--+++	75	25	All 9 CpGs were hyper-methylated in most cohorts.
						cg25052156	+++++++-++++	91.6667	8.33333
						cg22633036	++++-++--+++	75	25
						cg11430259	+++++++--+++	83.3333	16.6667
						cg02210151	+++++++--+++	83.3333	16.6667
						cg17681491	+?+++++-?+++	90	10
						cg18566515	+-+++++-++++	83.3333	16.6667
						cg17710779	-++-++++-+++	75	25
						cg01385327	+-+++++--+++	75	25
		17	21280992-21281532	5	KCNJ12	cg16087412	++-++++--+++	75	25	All 5 CpGs were hyper-methylated in most cohorts.
						cg22146252	++-+++--++++	75	25
						cg08310866	+++++-+-++--	66.6667	33.3333
						cg11413133	+++++---++--	58.3333	41.6667
						cg01637175	++++++-?+++-	81.8182	18.1818
		17	48278753 - 48279290	9	COL1A1	cg01593886	++++-++-?-++	72.7273	27.2727	All 9 CpGs were hyper-methylated in most cohorts.
						cg16629179	++-++-+-++++	75	25
						cg18390610	+++++-++?+++	90.9091	9.09091
						cg19052064	+++++++--+-+	75	25
						cg00179070	++++++---+++	75	25
						cg01234133	++-+-+++++-+	75	25
						cg17219432	++-+--+-++-+	58.3333	41.6667
						cg12537665	+++++-+++-+-	75	25
						cg14562086	++++-++--+-+	66.6667	33.3333
