# Supplementary material for: Analysis of DNA methylation at birth and in childhood reveals changes associated with season of birth and latitude
Source: Clin Epigenetics. 2023 Sep 11;15:148. doi: 10.1186/s13148-023-01542-5 (PMC10496224; doi:10.1186/s13148-023-01542-5)
Supplement: Supplementary file 6 — Additional file 6. Table S5: “Genes mapped to DMP/DMR identified in at-birth samples of babies born in the latitude ≥ 50°N and some examples of their associations with biological functions”. Provides examples of known functional associations of genes mapped to significant CpG sites or differentially methylated regions identified in this study. [file 13148_2023_1542_MOESM6_ESM.xlsx]

## Sheet:  Additional file 6
Table S5: Genes mapped to DMP/DMR identified in at-birth samples of babies born in the latitude ≥50°N and some examples of their associations with biological functions.
Season of birth association with	Season of Birth	Gene name	Protein name	Biological roles/disease association	References
CpG (≥50N, at-birth)	Spring	PSMC2	Proteasome 26S Subunit, ATPase 2	Oncogene; maintenance of protein homeostasis	doi: 10.18632/oncotarget.13511 | doi: 10.1038/s41419-021-03960-w
DMR (≥50N, at-birth)	Winter	LAX1	Lymphocyte Transmembrane Adaptor 1	Activations of T, B and natural killer cells or in cytotoxic reaction; schizophrenia	https://doi.org/10.1093/schbul/sbt080
		LOC154449	lncRNA (no protein)	Tumourigenesis; Type 1 diabetes	doi: 10.1007/s12032-020-1339-0 | doi: 10.1371/journal.pgen.1002293
		ELFN1	Extracellular Leucine Rich Repeat And Fibronectin Type III Domain Containing 1	Inhibits phosphatase activity. Role in synapse organisation. Associatied with neurological disorders (epilepsy, attention deficit hyperactivity, and autism spectrum disorders) and epileptic encephalopathy. Also associated with post-traumatic stress disorder (PTSD).	doi: 10.3389/fncir.2021.634875 | doi: 10.1016/j.ejmg.2021 | doi: 10.1038/s41593-020-00748-7
		SEMA5B	Semaphorin 5B	Axon guidance and growth, synaptic connections, neuronal morphogenesis; Signalling molecule in hypoxia in cancer	https://doi.org/10.3389/fncel.2015.00481 | doi: 10.1084/jem.20191005
		FXYD1	FXYD Domain Containing Ion Transport Regulator 1	Iron channel activity-related disorders	https://doi.org/10.1038/s41598-022-10365-y | https://doi.org/10.3390/ brainsci12081000 | https://doi.org/10.1038/s41598-022-10365-y
		GPRC5C	G Protein-Coupled Receptor Class C Group 5 Member C	Suggested role in CNS, G-protein signaling pathwaysin cell growth and differentiation; tumourigenesis	https://doi.org/10.1016/j.scr.2015.08.008 | https://www.uniprot.org/uniprot/Q9NQ84 | doi: 10.18632/oncoscience.104
		IFITM5	Interferon Induced Transmembrane Protein 5	Bacterial and viral response; Ostegenesis Imperfecta	https://doi.org/10.1089/jir.2010.0112 | https://doi.org/10.1186/s13023-020-01404-w
		TLR5	Toll Like Receptor 5	Pathogen recognition	PubMed: 10.1016/j.cell.2020.02.041 | 10.1016/j.dci.2021.104131 | DOI: 10.3390/pharmaceutics13020142
		SLC17A9	Solute Carrier Family 17 Member 9	Vesicular nucleotide transporter (VNUT). Essential for intracellular signalling in neurons and endocrine cells. Also associated with Disseminated superficial actinic porokeratosis (DSAP) and Porokeratosis.	doi: 10.1073/pnas.0800141105 | http://dx.doi.org/10.1136/jmedgenet-2014-102486
		ADAM5	ADAM Metallopeptidase Domain 5 (Pseudogene)	Metalloproteinase activity. Also associated with SAPHO syndrome (chronic aseptic INFLAMMATION) and Pemphigus: an autoimmune disease.	DOI: https://doi.org/10.3899/jrheum.181393 | doi: 10.3390/biom11101506
		LTB4R2	Leukotriene B4 Receptor 2	G protein-coupled receptor activity and leukotriene B4 receptor activity. Also associated with Psoriasis 5, allergic airway inflammation, asthma,depression, breast cancer	doi: 10.1084/jem.192.3.421 (psoriasis5) | 10.1093/hmg/ddy199 (Allergic Airway Inflammation) | doi: 10.1016/j.smim.2017.08.005 (asthma) | doi: 10.1093/hmg/ddy199 (depression) | doi: 10.5483/bmbrep.2018.51.8.127 (cancer)
		CIDEB	Cell Death Inducing DFFA Like Effector B	An apoptosis-inducing factor. One of the master regulators of lipid processing and storage, possible invlvement in liver diseases including hepatocarcinoma. DMRs mapped to CIDEB associated with heart disease.	DOI 10.1074/jbc.C000207200 | doi: 10.1038/s41586-021-03974-6 | https://doi.org/10.1161/CIRCGEN.120.003011
		LTB4R	Receptor for LTB4	A potent chemoattractant involved in inflammation and immune response in the eicosanoid signaling pathway. implicated in the whole spectrum of inflammatory diseases, including asthma, inflammatory arthritis, atherosclerosis, inflammatory bowel disease, and psoriasis.	https://doi.org/10.1016/j.cyto.2016.07.006 | DOI: 10.1186/1471-2350-13-110
		LOC100419583	Ring finger protein 4 pseudogene	Uncharacterised	NA
		TCL1A	T-cell leukemia/lymphoma 1 gene	A coactivator of the cell survival kinase AKT. Oncogene for B and T cell cancer (Leukaemia and lymphoma). Crucial role in embryonic development. A mediator of inflammation and is also associated with the renal transplantaion as well as Primary Sjögren's syndrome. Differential methylation in TCL1A is associated with asthm.a	doi: 10.3389/fonc.2021.775363 | doi: 10.1016/j.prp.2019.152799 | doi: 10.1080/15384101.2019 | Ho & Weinshilboum (2017) , J Nat Sci. Aug:3(8): e416 | https://doi.org/10.3390/cells10061367 | doi: 10.3389/fimmu.2021.69715 | doi: 10.1183/13993003.01795-2018
		TRPC3	Transient Receptor Potential Cation Channel Subfamily C Member 3	T-cell Receptor-dependent calcium entry in human T-lymphocytes which triggers T-cell-associated immune response. Major players Ca ion homeostatsis in CNS. Also associated with 'Spinicerebellar Ataxia' (a neurological condition), lung inflammation. Other associations are with cardiac diseases, cancer, diabetes mellitus, neurological diseases, kidney diseases and many more are reviewed by Chen et a…	https://doi.org/10.1074/jbc.M304044200 | doi:10.3390/ijms21010216 | doi: 10.3390/cells1007165 | doi: 10.3390/cells9091983 (Review by Chen et al, 2020)
		LOC110091777	RNA type for LOC110091777 Gene	Uncharacterised	NA
		SEMA5B	Semaphorin 5B	Axon guidance and growth, synaptic connections, neuronal morphogenesis; Signalling molecule in hypoxia in cancer	https://doi.org/10.3389/fncel.2015.00481 | doi: 10.1084/jem.20191005
		TOX2	TOX High Mobility Group Box Family Member 2	Participates in the development of immune memory cells. Associated with tumour growth and major depressive disorders (MDD). Differential methylationOf TOX2 observed in lung and breast cancer.	doi: 10.1126/sciadv.abj1249 | doi: 10.1073/pnas.1905675116 | https://doi.org/10.1016/j.biopsych.2016.12.012 | doi: 10.1371/journal.pone.0034850.
		PRSS50	Serine Protease 50	Has serine endopeptidase activity and threonine endopeptidase activity. Crucial role in sperm development. Associated with Alzheimer's disease. Differential methylation in PRSS is implicated in age-related macular degeneration.	doi: 10.1242/dev.197558 | doi: 10.1007/s11682-016-9615-5 | doi: 10.1080/15592294.2015.1060388(AMD) |
DMR (≥50N, at-birth)	Spring	ZSCAN12P1	Zinc Finger And SCAN Domain Containing 12 Pseudogene 1	Potential mediators of atopy as judged from differential methylation.	doi: 10.1080/15592294.2020.1814504
		AZU1	Azurocidin 1 (aka heparin-binding protein and CAP37)	Multifunctional inflammatory mediator in innate immunity. Associated with a variety of diseases involving inflammation such as cancer, lung diseases, acute pancreatis (AP), cardio vascular diseases, Alzheimer's disease (differential DNA methylation) and many more.	PMID: 14515154 | doi: 10.1189/jlb.0808495 | doi: 10.3390/cancers14010256 | doi: 10.1016/j.chest.2021 | doi: 10.1186/s12876-021-01910-6 | doi: 10.2147/IJGM.S325980 | doi: 10.1038/s41467-020-19791-w
		B4GALNT4	Beta-1,4-N-Acetyl-Galactosaminyltransferase 4	Upregulated in many cancers.	doi: 10.1245/s10434-020-08431-8 | doi: 10.1093/glycob/cwp197 | doi: 10.1016/j.molonc.2009.12.001 | doi: 10.12659/msm.898297
		KIAA0319	Dyslexia-associated protein KIAA0319	Participates in development of cerebaral cortex. Affects neuronal migration, neurite outgrowth, cortical morphogenesis and ciliary structure and function. Associated with language lateralisation (methylation at CpG sites in KIAA0319), language and learning disabilities, dyslexia (differential DNA methylation in the promoter of KIAA0319), ciliogenesis.	doi: 10.1016/j.bbr.2017.09.035 | doi: 10.3389/fnins.2021.680762 | doi: 10.1016/j.dcn | doi: 10.1038/s41598-021-04539-3
		ZFP57	Zinc finger protein 57	Transcriptional repressor. Controls DNA methylation during the earliest multicellular stages of development at multiple imprinting control regions (ICRs) by maintaining DNAm at ICRs. Mutations in this gene have been associated with transient neonatal diabetes mellitus type 1 (TNDM1).	doi: 10.1073/pnas.2005377118 | doi: 10.1038/ng.187
		PSORS1C3	lncRNA, Psoriasis Susceptibility 1 Candidate 3	Changes in DNAm of PSORS1C3 is implicated in suicidal depression (Major Depressive Disorder). Also associated with the pathogenesis and development of KD by regulating inflammation, psoriasis and CANCER.	doi: 10.1038/s41398-020-0752-7 | DOI: 10.7717/peerj.11169 | doi: 10.1007/s00438-018-1435-4 | doi: 10.1111/jcmm.16494
		HCG4B	HLA Complex Group 4B (lncRNA)	Associated diseases: COPD, HBV-related liver disease, differential DNAm at HCG4B observed in multiple sclerosis patients.	doi: 10.1038/srep40060 | doi: 10.1186/s12920-020-00835-5 | doi: 10.1186/s13148-017-0371-1
DMR (≥50N, at-birth)	Summer	ELFN1	Extracellular Leucine Rich Repeat And Fibronectin Type III Domain Containing 1	Inhibits phosphatase activity. Role in synapse organisation. Associatied with neurological disorders (epilepsy, attention deficit hyperactivity, and autism spectrum disorders) and epileptic encephalopathy. Also associated with post-traumatic stress disorder (PTSD).	doi: 10.3389/fncir.2021.634875 | doi: 10.1016/j.ejmg.2021 | doi: 10.1038/s41593-020-00748-7
		GNAS	Several gene products (Gs-alpha, XL-alpha-s, NESP55, A/B and antisense GNAS-AS1).	Differential DNAm near the GNAS exons is alters the parent-of-origin of some of the GNAS gene products in a tissue-specific manner. Diseases: McCune-Albright Syndrome (AKA fibrous dysplasia) and Pseudohypoparathyroidism (PHP), Type Ic., Schizophrenia	https://doi.org/10.1159/000355384, doi: 10.1007/s11914-015-0268-x, https://www.ncbi.nlm.nih.gov/books/NBK274564/ | DOI: 10.1080/15622975.2020.1747113
		GNAS-AS1	Anti-sense transcript of GNAS	Role in cancer, Pseudohypoparathyroidism (PHP), Schizophrenia (NEUROCOGNITIVE DISORDERS), infant neurobehavioural development	doi: 10.1186/s13018-021-02611-2 & doi: 10.1042/BSR20200626 | doi: 10.1016/j.bone.2019.03.023 | DOI: 10.1080/15622975.2020.1747113 | doi: 10.1080/15592294.2015.1073880
		DDC	Dopa Decarboxylase	Asociated with Parkinson's disease, cancer	doi: 10.3389/fphar.2019.00008 | doi: 10.3389/fonc.2021.655861 | doi: 10.1016/j.gene.2020.145262
		AZU1	Azurocidin 1 (aka heparin-binding protein and CAP37)	Multifunctional inflammatory mediator in innate immunity. Associated with a variety of diseases involving inflammation such as cancer, lung diseases, acute pancreatis (AP), cardio vascular diseases, Alzheimer's disease (differential DNA methylation) and many more.	PMID: 14515154 | doi: 10.1189/jlb.0808495 | doi: 10.3390/cancers14010256 | doi: 10.1016/j.chest.2021 | doi: 10.1186/s12876-021-01910-6 | doi: 10.2147/IJGM.S325980 | doi: 10.1038/s41467-020-19791-w
		CFAP46	Cilia And Flagella Associated Protein 46	DNAm in CFAP46 associated with asthma and panic disorder. Also associated withcancer and male infertility.	https://doi.org/10.1111/cea.14091 | doi: 10.1038/s41398-019-0648-6 | doi: 10.1159/000496795 | doi: 10.1155/2021/1434546
		MEG3	lncRNAs	Inhibits tumour cell proliferation. Associated with cancer, heart disease, schizophrenia, lung inflammation, Temple Syndrome	doi.org/10.1186/s12935-022-02463-8 | doi: 10.1007/s10571-021-01176-2 | https://doi.org/10.3389/fpsyt.2021.640463 | doi: 10.1002/tox.23464 | doi: 10.1136/jmedgenet-2020-107433
		LOC101928416	noncoding RNA (ncRNA)		NA
		TNXB	tenascin XB glycoprotein	Associated with connective tissue disorder (Ehlers–Danlos syndrome), preterm birth, age-related macular degeneration and DNAm in TNXB, ruematoid arthritis, CANCER, autism, Alzheimer's disease	doi: 10.3390/genes10110843 | doi: 10.1016/j.placenta.2008 | doi: 10.1186/s13148-019-0608-2 | doi: 10.3899/jrheum.190376 | doi: 10.1038/s41525-019-0077-8 | PMID: 34540009 | doi: 10.1186/s40478-021-01177-8
		CHFR	E3 ubiquitin-protein ligase	DNA repair enzyme which regulates cell cycle entry into mitosis. CHFR is frequently methylated in several cancers and has a key role in tumerourigenesis. Differential DNAm in CHFR is also associated with obesity and asthma.	doi: 10.1186/s40364-020-00224-1 | doi: 10.1186/s40364-020-00224-1 | doi: 10.1002/ppul.22930
		NKAPL	NFKB Activating Protein-Like	An important transcription factor. Associated with Spermatogenesis (hypermethylated in male new-borns), schizophrenia, rhuematoid arthritis, tumourigenesis	doi: 10.1371/journal.pone.0124293 | doi: 10.1080/15592294.2021 (hypermethylated CHEP in male cord blood) | doi: 10.1016/j.schres.2014.05.038 | doi: 10.1136/annrheumdis-2012-202076 | doi: 10.18632/oncotarget.15837
		ZKSCAN4	Zinc Finger With KRAB And SCAN Domains 4	Paricipates in the egulation of transcription by RNA polymerase II. Is a transcription factor for pro-oncogenes. DNAm of ZKSCAN is associated with temperature. Also implicated in schizophrenia (NUEROCOGNITIVE DISORDERS) and rhuematoid arthritis.	doi: 10.1016/j.bbrc.2007.08.180 | doi: 10.1016/j.envpol.2019.113840 | doi: 10.1016/j.schres.2014.05.038 | doi: 10.1371/journal.pone.0167212
		TNXB	tenascin XB glycoprotein	Associated with connective tissue disorder (Ehlers–Danlos syndrome), preterm birth, age-related macular degeneration and DNAm in TNXB, ruematoid arthritis, CANCER, autism, Alzheimer's disease	doi: 10.3390/genes10110843 | doi: 10.1016/j.placenta.2008 | doi: 10.1186/s13148-019-0608-2 | doi: 10.3899/jrheum.190376 | doi: 10.1038/s41525-019-0077-8 | PMID: 34540009 | doi: 10.1186/s40478-021-01177-8
		TNXB	tenascin XB glycoprotein	Associated with connective tissue disorder (Ehlers–Danlos syndrome), preterm birth, age-related macular degeneration and DNAm in TNXB, ruematoid arthritis, CANCER, autism, Alzheimer's disease	doi: 10.3390/genes10110843 | doi: 10.1016/j.placenta.2008 | doi: 10.1186/s13148-019-0608-2 | doi: 10.3899/jrheum.190376 | doi: 10.1038/s41525-019-0077-8 | PMID: 34540009 | doi: 10.1186/s40478-021-01177-8
		KDM4B	Lysine-specific demethylase 4B	Implicated in osteoarthritis, tumourigenesis, obesity (murine models), rhuematoid arthritis.	doi: 10.1016/j.cca.2020.08.011 | doi: 10.1096/fj.201902584R | doi: 10.1073/pnas.1721814115 | doi: 10.1007/s10528-021-10042-1
		PLCH2	Phospholipase C Eta 2	Neuron-specific isozyme with potential roles in the formation and/or maintenance of the neuronal network in the postnatal brain. Associated with memory retardation (CNS-related traits), rheumatoid arthritis. DMR of PLCH2 is implicated in male infertility.	doi: 10.1074/jbc.M503817200 | doi: 10.1159/000327307 | doi: 10.1002/art.37923 | DOI: 10.1038/s41598-020-80857-2
		NPY	Neuropeptide Y	Participates in the control of feeding and in secretion of gonadotrophin-release hormone. Associted with Type 2 diabetes & obesity, cancer, anxiety and depression. nervous-immune system crosstalk	DOI: 10.1016/j.molmet.2021.101413 | doi: 10.2174/0929867328666211213114711 | doi: 10.1038/s41598-022-05496-1 | doi: 10.1016/j.pnpbp.2021.110478
		MEST (PEG1)	Mesoderm Specific Transcript, also known as Paternally Expressed Gene1	This protein a crucial role in catabolism, detoxification and regulation of signalling molecules. Sustaind altered DNAm of MEST implicated in weight staus from birth to early childhood. Increased abberant sperm DNAm of MEST associated with infertility. Also implicated in cancer.	doi: 10.1186/s13148-018-0521-0 | doi: 10.1111/andr.12329 | doi: 10.1007/s12094-013-1067-4
		ELFN1	E74 Like ETS Transcription Factor 1	Epilepsy, attention deficit hyperactivity, and autism spectrum disorders	doi: 10.3389/fncir.2021.634875 | doi: 10.1016/j.ejmg.2021 | doi: 10.1038/s41593-020-00748-7
		NRBP1	Nuclear Receptor Binding Protein 1	Associated with Alzheimer's disease (NEUROCOGNITIVE DISEASE), CANCER, Takayasu arteritis (INFLAMMATION in the aorta) (OTHER), dengue fever (OTHER). Differential DNAm in NRBP1 promoter is implicated in Gout	doi: 10.1016/j.celrep.2020.02.059 | doi: 10.1042/BST20130069 | doi: 10.1002/art.39035 | doi: 10.1016/j.virusres.2004.01.025 | doi: 10.1186/s13148-017-0401-z
		KRTCAP3	Keratinocyte Associated Protein 3	Hypomethylation of KRTCAP3 implicated in Melanoma	doi: 10.3389/fonc.2018.00675
		SEMA5B	Semaphorin 5B	Axon guidance and growth, synaptic connections, neuronal morphogenesis; Signalling molecule in hypoxia in cancer	https://doi.org/10.3389/fncel.2015.00481 | doi: 10.1084/jem.20191005
		KRT3	keratine 3 protein	Implicated in Meesmann Corneal Dystrophy and Oral Leukoplakia	doi: 10.1016/bs.pmbts.2015.04.004 | doi: 10.1155/2022/459930
		LOC154449	lncRNA (no protein)	Tumourigenesis; Type 1 diabetes	doi: 10.1007/s12032-020-1339-0 | doi: 10.1371/journal.pgen.1002293
		GNAS	Several gene products (Gs-alpha, XL-alpha-s, NESP55, A/B and antisense GNAS-AS1).	Differential DNAm near the GNAS exons is alters the parent-of-origin of some of the GNAS gene products in a tissue-specific manner. Diseases: McCune-Albright Syndrome (AKA fibrous dysplasia) and Pseudohypoparathyroidism (PHP), Type Ic., Schizophrenia	https://doi.org/10.1159/000355384, doi: 10.1007/s11914-015-0268-x, https://www.ncbi.nlm.nih.gov/books/NBK274564/ | DOI: 10.1080/15622975.2020.1747113
		GNAS-AS1	Anti-sense transcript of GNAS	Role in cancer, Pseudohypoparathyroidism (PHP), Schizophrenia (NEUROCOGNITIVE DISORDERS), infant neurobehavioural development	doi: 10.1186/s13018-021-02611-2 & doi: 10.1042/BSR20200626 | doi: 10.1016/j.bone.2019.03.023 | DOI: 10.1080/15622975.2020.1747113 | doi: 10.1080/15592294.2015.1073880
		GJD4	Gap Junction Protein Delta 4	Associated with deafness	doi: 10.1038/jhg.2012.79
		MIR3147	MicroRNA 3147	Implicated in cancer	doi: 10.3892/mmr.2018.8697
		TNXB	tenascin XB glycoprotein	Associated with connective tissue disorder (Ehlers–Danlos syndrome), preterm birth, age-related macular degeneration and DNAm in TNXB, ruematoid arthritis, CANCER, autism, Alzheimer's disease	doi: 10.3390/genes10110843 | doi: 10.1016/j.placenta.2008 | doi: 10.1186/s13148-019-0608-2 | doi: 10.3899/jrheum.190376 | doi: 10.1038/s41525-019-0077-8 | PMID: 34540009 | doi: 10.1186/s40478-021-01177-8
