# Supplementary material for: Analysis of DNA methylation at birth and in childhood reveals changes associated with season of birth and latitude
Source: Clin Epigenetics. 2023 Sep 11;15:148. doi: 10.1186/s13148-023-01542-5 (PMC10496224; doi:10.1186/s13148-023-01542-5)
Supplement: Supplementary file 8 — Additional file 8. Table S8: “Genes mapped to DMR identified in the childhood samples of children born in the latitude ≥ 50°N and some examples of their associations with biological functions”. Provides examples of known functional associations of genes mapped to significant differentially methylated regions identified in this study. [file 13148_2023_1542_MOESM8_ESM.xlsx]

## Sheet:  Additional file 6
Table S8: Genes mapped to DMRs identified in childhood samples of children born in the latitude ≥50°N and some examples of their associations with biological functions.
Season of birth association with	Season of Birth	Gene name	Protein name	Biological roles/disease association	References
DMR (≥50°N, childhood)	Winter	S100A13	S100 Calcium-Binding Protein A13	Protein binding in signal transduction. Cancer, atherosclerosis, major depressive disorder (MDD), diabetes, host defence	doi: 10.1016/j.bcp.2021.114895 (cancer); doi: 10.1186/s12959-016-0099-8 (atherosclerosis); doi: 10.1038/s41598-022-22744-6 (MDD); doi: 10.1186/s13148-020-00871-z (diabetes); doi: 10.1002/ibd.21912 (host defence)
		NLRP2	NLR Family Pyrin Domain Containing 2	nucleotide-binding and leucine-rich repeat receptor (NLR) . Multisystem Inflammatory Syndrome (MSIS) In children, imprinting disorders, inflammation	GeneCards (MSIS); DOI: 10.1186/s13148-022-01259-x (imprinting disorders)
		MIR7159	Non-coding RNA	Post-transcriptional regulation of gene expression. Disease association unknown.
		LY6G5C	Lymphocyte Antigen 6 Family Member G5C	Part of major histocompatibility complex (MHC) and is involved in signal transudction. Cancer, schizophrenia (SZ)	doi: 10.1080/15592294.2022.2026591 (cancer); doi: 10.1038/tp.2015.177 (SZ)
		UCKL1	Uridine-Cytidine Kinase 1 Like 1	Plays a role in RNA synthesis. Tumur cell proliferation	doi: 10.23937/2378-3672/1410018 (cancer)
		MIR-1914	MicroRNA 1914	RNA gene. Common wart, cancer	doi: 10.3390/biom9120757 (wart); https://doi.org/10.1177/15266028221112247 (atherosclerosis); doi: 10.1007/s00432-022-04468-2 & doi: 10.1016/j.bbrc.2018.11.046 & doi: 10.4238/2015 & doi: 10.3389/fcell.2020.624764 (cancer)
		MIR-647	MicroRNA 647	RNA gene. Alzeimers disease (AD), common wart, atherosclerosis, cancer	doi.org/10.1093/jnen/nlac108 (AD); doi: 10.3390/biom9120757 (wart); doi.org/10.1016/j.lfs.2023.121745 & doi: 10.21037/jgo-22-1176 &
		HTR2A	5-Hydroxytryptamine Receptor 2A	Neurotransmitter with many roles. Major Depressive Disorder in infants and adults (MDD: bipolar disorder, schizophrenia, chronic fatigue syndrome, borderline personality disorder, suicidality, nerobehavioural outcomes), Obsessive-Compulsive Disorder (OCD), Schizophrenia (SZ)	doi: 10.1002/jcb.24883 (MDD,Review), doi.org/10.1016/j.pneurobio.2014.07.003 (OCD); doi: 10.3390/genes8010014 (SZ)
		TACSTD2	Tumor Associated Calcium Signal Transducer 2	Cell surface receptorantigen that transduces calcium signals. Childhood adiposity, cancer	doi: 10.2337/db11-1039 (childhood adiposity); doi: 10.1038/s41598-023-28078-1 & DOI: 10.1155/2022/3798741 & doi: 10.1186/s12885-021-08172-1 (cancer)
		TSEN54	TRNA Splicing Endonuclease Subunit 54	Pre-mRNA 3-prime end processing. Pontocerebellar hypoplasia (PCH), cancer	https://doi.org/10.1007/s12311-022-01457-6 (PCH); doi: 10.18632/aging.204645 & doi: 10.3389/fgene.2023.1025163 (cancer)
		SHANK1	SH3 And Multiple Ankyrin Repeat Domains Protein	Scaffold proteins that are required for the development and function of neuronal synapses. Autistic spectrum disorders (ASD), Cannabis Use Disorder (CUD), Schizophrenia), cancer, renal disease, Phenylketonuria (PKU), development' Tricuspid regurgitation (TR)	https://doi.org/10.1016/j.brainres.2019.146457 (ASD); https://doi.org/10.1080/15622975.2023.2197039 (CUD); DOI: 10.1093/hmg/ddac121 (Kabuki); doi: 10.3389/fnmol.2021.792874 (SZ); doi: 10.18632/oncotarget.27080 (cancer); doi: 10.1016/j.ekir.2023.02.1085 (renal); doi: 10.1016/j.ymgmr.2021.100822 (PKU); doi: 10.1038/s41436-021-01222-w (development); doi: 10.3389/fgene.2021.708275 (TR)
		NKAPL	NFKB Activating Protein-Like	Predicted to be involved in gene expression by binding to chromatin. Schizophenia (SZ) & bipolar disease (BD), cancer, spermatogenesis,	https://doi.org/10.1016/j.jpsychires.2019.04.007 (SZ, BD); doi: 10.18632/oncotarget.15837 (cancer); doi: 10.1371/journal.pone.0124293 (spermatogenesis),
		ZKSCAN4	Zinc Finger Protein With KRAB And SCAN Domains 4	Predicted to be involved in regulation of transcription by RNA polymerase II. Psychiatric disorders, cardiac disease (CD), temperature changes), blood pressure (BP)	doi: 10.1016/j.schres.2015.01.036 (psychiatric disorders); doi: 10.1161/HYPERTENSIONAHA.116.08500 (CD); https://doi.org/10.1016/j.envpol.2019.113840 (temperature); doi: 10.1016/j.envres.2016.11.019 (BP);
		NAV2	Neuron Navigator 2	A member of the neuron navigator gene family, which may play a role in cellular growth and migration. Telomere-Biology Disorders (TBDs), cancer, tinnitus, Alzheimer's disease (AZ)	DOI: 10.1038/s41598-023-34922-1 (TBD); https://doi.org/10.1111/exd.14047 (cancer); doi: 10.1038/s41525-022-00341-w.(tinnitus), doi: 10.1155/2021/3359103 (AZ)
		MAP3K8	Mitogen-Activated Protein Kinase Kinase Kinase 8	Signal transduction. Warts, cancer, insulin signalling	doi: 10.1016/j.sjbs.2020.10.050 (warts); doi: 10.1186/s13148-020-00930-5 (cancer); doi: 10.1038/s41374-018-0079-7 (Insulin signalling)
		CYTL1	Cytokine-Like Protein	Cartilage development. Osteoarthritis, cancer	DOI: 10.1016/j.bbrc.2020.06.069 (osteoarthritis); doi: 10.3390/cimb45030118 & doi: 10.3389/fgene.2023.1118889 & doi: 10.3389/fonc.2023.1101055 (cancer);
		LRG1	Leucine-Rich Alpha-2-Glycoprotein	Protein-protein interaction, signal transduction, and cell adhesion and development. Paediatric appendicitis, cancer, obesity, blood pressure (BP), Diabetes Mellis (DM)	doi: 10.1007/s00431-023-04978-2 (appendicitis); doi: 10.1158/2767-9764.CRC-23-0015 & doi: 10.1186/s12967-022-03860-3 & doi: 10.1155/2022/3798741 & doi: 10.1002/jhbp.986 (cancer); doi: 10.7554/eLife.81559 (obesity); doi: 10.3390/biomedicines11030944 (BP); Type II diabetis and (DM)
		NCK2	Noncatalytic Region Of Tyrosine Kinase, Beta	Alzheimer's disease (AD), vascular biology, cancer	doi: 10.1186/s13024-021-00505-9 (AD); doi: 10.3389/fcell.2021.688388 (vascular); doi: 10.1155/2023/3538928 & doi: 10.12122/j.issn.1673-4254.2022.11.02 (cancer)
		CAT	Catalase	A key antioxidant enzyme for defense against oxidative stress. Autism Spectrum Disorders (ASD), Grave's diseases),	doi: 10.2217/epi-2022-0184 (ASD); doi: 10.1016/j.endien.2022.06.002 (Grave's); doi: 10.1155/2019/9613090 (oxidative stress-related diseases)
		BIK	BCL2-Interacting Killer	Pro-apoptotic protein of the BCL-2 family. Cancer	doi: 10.1093/jmcb/mjac074 & doi: 10.7150/jca.69210 & doi: 10.3390/ijms23010496 & doi: 10.7150/jca.52115 (cancer).
		TNF	Tumor Necrosis Factor	Proinflammatory cytokine that belongs to the tumor necrosis factor (TNF) superfamily. Inflammatory diseases such as psoriasis, arthritis, rheumatoid diseases, ulcerative colitis, IBD, crohn's disease, Cutaneous Vasculitis, Sarcoidosis), malaria, tuberculosis, oral leukoplakia (OL), chronic kidney disease (CKD), atherosclerosis, asthma	doi: 10.3390/ijms24098187 (inflammatory diseases); doi: 10.1080/07853890.2023.2192957 (psoriasis); doi: 10.1080/15257770.2022.2151622 (malaria); doi: 10.1007/s10096-023-04564-2 (tuberculosis); doi: 10.3390/jcm9030867 (OL); doi: 10.1080/0886022X.2022.2149412 (CKD); doi: 10.1186/s12920-023-01533-8 (atherosclerosis); doi: 10.1089/jir.2022.0211 asthma)
		RET	Ret Proto-Oncogene	A transmembrane receptor which is important in the development of the nervous system, and the development of organs and tissues derived from the neural crest. CANCER, Hirschsprung's disease (HD), Multiple Endocrine Neoplasias Type 2 (MEN 2)	doi: 10.1007/s10549-023-06937-9 & doi: 10.1007/s12020-023-03368-w. & doi: 10.1093/oncolo/oyac264; DOI: 10.1007/s12519-023-00686-x (HD); PMID: 30085596 Bookshelf ID: NBK519054 (MEN 2)
		DOC2GP	Double C2 Domain Gamma, Pseudogene	Unknown
		SLC47A2	Solute Carrier Family 47 Member 2	A family of transporters involved in excretion of toxic electrolytes through urine and bile. Assciated diseases: Diabetes Type II (T2DM), cancer	doi: 10.3390/biomedicines10102546 (T2DM); doi: 10.1038/s41598-022-13835-5 & DOI: 10.1080/15476286.2019.1602436 (cancer)
DMR (≥50°N, childhood)	Spring	SLFN12	Schlafen Family Member 12	Serrated Polyposis Syndrome (SPS), Cancer, weight loss	doi: 10.1038/s41589-022-01170-9 & doi: 10.3389/fimmu.2022.922138 & doi: 10.3389/fgene.2021.657499 & doi: 10.3390/cancers12102738 (cancers) ; doi: 10.1016/j.jmoldx.2022.03.010 (SPS); doi: 10.1186/s13073-020-00794-7 (weight loss)
		S100A1	S100 Calcium Binding Protein A1	Predicted to act upstream of or within negative regulation of cell population proliferation. Inflammation, cancer, Oxidative stress (OS), stroke, Myoepithelioma	doi: 10.1007/s00418-023-02194-5 (inflammation); doi: 10.21037/tcr-22-1353 (cancer); doi: 10.3892/mmr.2022.12917 (OS); doi: 10.7717/peerj.14440 (stroke); DOI: 10.1111/j.1600-0714.1996.tb01730.x (Myoepithelioma)
		S100A13	S100 Calcium-Binding Protein A13	involved in signal transduction of cell cycle progression and differentiation. Cancer, asthma, major depressive disorder (MDD), Type II diabetes (T2DM)	doi: 10.21037/tcr-22-1353 & doi: 10.3389/fimmu.2023.1099071 & PMID: 31818115 (cancer); doi: 10.3389/fimmu.2023.1080071 (asthma); doi: 10.1038/s41598-022-22744-6 (MDD); DOI: 10.1186/s13148-020-00871-z (T2DM)
		SZT2	Seizure threshold-2 Subunit Of KICSTOR Complex	Resistance to oxidative stress. Developmental And Epileptic Encephalopathy 18 (D&EE18), cancer	doi: 10.3390/ijms232113095 & doi: 10.1016/j.yebeh.2020.107097 (D&EE18), (cancer)
		SGCE	Sarcoglycan Epsilon	Dystonia 11, Myoclonic and Sgce Myoclonus-Dystonia (M&SMD), exposure to smoking	doi: 10.4103/0028-3886.338650. (Dystonia 11); doi: 10.1038/s41582-023-00811-4 (M&SMD); doi: 10.1186/s12916-020-01736-1 (smoking); doi: 10.1002/advs.201903700 & doi: 10.1038/s41408-020-0310-9 (cancer)
		MIR10B	non-coding RNA	Involved in post-transcriptional regulation of gene expression Cancer. Diabetic nephropathy, inflammation	doi: 10.3390/ijms24043910. & PMID: 31934163 (cancer); doi: 10.2174/2211536612666230407093841.(dibetes); doi: 10.2174/2211536612666230407093841 (inflammation)
		MEST/PEG10	Mesoderm Specific Transcript, also known as Paternally Expressed Gene1	This protein a crucial role in catabolism, detoxification and regulation of signalling molecules. Sustaind altered DNAm of MEST implicated in weight staus from birth to early childhood. Increased abberant sperm DNAm of MEST associated with infertility. Also implicated in cancer.	doi: 10.1186/s13148-018-0521-0; doi: 0.1111/andr.12329; doi: 10.1007/s12094-013-1067-4
		C11orf21	Uncharacterized Protein C11orf21	Neurodevelopmental disorders (ASD & ADHD), cancer	doi: 10.1016/j.neubiorev.2018.07.011 (ASD & ADHD); doi: 10.1038/ng.2652 (cancer)
		PACRG	Parkin Coregulated protein	Transcription factor. Parkinson Disease (PD), leprosy, obstructive sleep apnoea (OSA), dementia, sperm motility disorders, hyperlipidaemia, cancer, autoimmune disease, tuberculosis (TB),	doi: 10.1016/j.nbd.2007.04.014 (PD); doi: 10.1371/journal.pgen.1003578 & doi: 10.1038/ng2000 (leprosy); DOI: 10.1164/rccm.202109-2044OC (OSA); doi: 10.1016/j.arr.2022.101560 (dementia); doi: 10.1093/humrep/deab099 (sperm motility); doi: 10.1038/s41598-020-68826-1 (hyperlipidaemia); doi: 10.1371/journal.pone.0230524 (cancer); doi: 10.1016/j.ebiom.2019.10.061 (autoimmune disease); PMID: 31182890 (T…
		DLEU7-AS1	Deleted In Lymphocytic Leukemia-anti-sence 1	RNA gene. Cancer	doi: 10.1016/j.clinre.2022.102033; doi: 10.1093/ckj/sfac061; doi: 10.1042/BSR20212078; oi: 10.3892/ol.2021.12717; doi: 10.26355/eurrev_201801_14107
		DLEU7	Deleted In Lymphocytic Leukemia 7	Alzheimer's disease (AD), myelodysplastic syndromes (MDS), Waldenstrom's macroglobulinemia (WM) ,	doi: 10.1155/2022/3039248 (AD); doi: 10.3389/fonc.2022.897898 (MDS); doi: 10.52547/rbmb.10.1.20 & doi: 10.1080/15592294.2015.1076955 (cancer); doi: 10.1002/ajh.23545 (WM)
		JAKMIP3	Janus Kinase And Microtubule Interacting Protein 3	Predicted to be integral component of membrane. Cancer	doi: 10.3389/fonc.2021.810301 (cancer)
		TAPBP	Tapasin Binding Protein	Required for the transport of antigenic peptides across the endoplasmic reticulum membrane. Bare lymphocyte syndrome type I (BLS I), immunodeficiency, maternal caring (MC), malaria, Parkinson's disease (PD) and bipolar disorder (BD), obesity & mood disorders (obesity & MD), maternal exposure to circadian disruption (CD), chronic rhinosinusitis (CRS),	doi: 10.1186/s13073-022-01126-7 & doi: 10.1038/s41467-022-31488-w (cancer); doi: 10.1017/S0033291720004353 (MC); DOI: 10.1073/pnas.2205498119 (malaria); DOI: 10.1177/11779322221079232 (PD & BD); doi: 10.3390/ijms21186758 (obesity & MD); DOI: 10.1371/journal.pone.0215745 (CD); DOI: 10.1002/alr.21174 (CRS)
		ZNF192P1	Zinc Finger Protein 389, Pseudogene	Cancer	doi: 10.1097/MD.0000000000027535
		LINC02036	Long Intergenic Non-Protein Coding RNA 2036	Cancer	doi: 10.2147/IJGM.S338298
		IRAG1	Inositol 1,4,5-Trisphosphate Receptor-Associated 1	Can function as a regulator of IP3-induced calcium release. Retinitis Pigmentosa 4, Achalasia, cancer,	doi: 10.1111/nmo.13923 (achalasia); doi: 10.1080/00365521.2020.1782465 & doi: 10.1038/s41388-019-0858-7 (cancer)
		BOP1	BOP1 Ribosomal Biogenesis Factor	Involved in regulation of cell cycle; regulation of signal transduction by p53 class mediator; and ribosomal large subunit biogenesis. Cancer, oxidative stress (OS)	doi: 10.4251/wjgo.v14.i11.2097 & doi: 10.3390/ijms222212491 (cancer); DOI: 10.1155/2019/7064319 Free PMC article (OS);
		SNTG2		Asthma, cancer, schezophrenia (SZ), osteoporosis, autism spectrum disorder (ASD), Major Depressive Disorder (MDD)/suicide	doi: 10.1097/MD.0000000000033119 (asthma); doi: 10.2147/IJGM.S355393 (cancer), doi: 10.1038/s41598-021-04326-0 (SZ); doi: 10.1002/mgg3.1391 (osteoporosis); doi: 10.1007/s13353-018-0440-y (ASD); doi: 10.1371/journal.pone.0046315. Epub 2012 Sep 27 (MDD/suicide)
DMR (≥50°N, childhood)	Summer	FGFR2	Fibroblast Growth Factor Receptor 2	Plays a role in the transducing osignals f mitogenesis and differentiation. Fiffer Syndrome, Crouzon Syndrome. Oncogenic target, DNAm, juvenile systemic sclerosis and localized scleroderma (JSSc & jLS), non-alcoholic fatty liver disease (NAFLD), Birth weight (BW)	doi: 10.1038/s41571-023-00770-1 & doi: 10.1016/j.bulcan.2022.08.005 & doi: 10.14218/JCTH.2022.00277 & doi: 10.1186/s12967-021-03079-8 (oncogenic target); doi: 10.3390/cancers15082379 & doi: 10.1007/s13402-022-00715-3 & doi: 10.1186/s13148-021-01212-4 & doi: 10.1002/cbin.11474 & doi: 10.1002/jcp.27520 & doi: 10.1186/s13148-017-0346-2 &doi: 10.1016/j.canep.2014.09.002 & doi: 10.1507/endocrj.k08e-08…
		MIR7159	MicroRNA 7159	Involved in post-transcriptional regulation of gene expression by affecting both the stability and translation of mRNAs. No reported disease associations in PUBMED	NA
		FARS2	Phenylalanine-TRNA Synthetase 2	Plays a role in mitochondrial protein translation. Spastic paraplegia (SPG77), neuronal development (NDev), migraine, Alpers' syndrome (AS), infantile-onset epilepsy (I-OE), early onset encephalopathy (EOE), Epileptic phenotypes (EP)	DOI: 10.3389/fgene.2023.1130687 (SPG77); doi: 10.1186/s13578-022-00838-y (NDev); DOI: 10.1038/s41467-022-30184-z (migraine); doi: 10.3389/fphar.2021.669516 (AS); doi: 10.1111/cge.13903 (I-OE); doi: 10.1038/s41431-020-00757-x (EOE); doi: 10.1684/epd.2020.1168 & doi: 10.1080/00207454.2019.1634071& doi: 10.1016/j.eplepsyres.2016.11.022 (EP)
		GARS1	Glycyl-TRNA Synthetase 1	Target of autoantibodies in the human autoimmune diseases. Charcot-Marie-Tooth disease (CMT), Distal hereditary motor neuropathies (dHMNs), infantile spinal muscular atrophy (iSMA)	DOI: 10.1007/s00415-023-11643-z & PMID: 20301420 (CMT); doi: 10.1111/ene.14700 (dHMNs) ; doi: 10.1002/ajmg.a.61544 (iSMA)
		TCEA2	Transcription Elongation Factor	Transcription elongation factor. Cancer	doi: 10.1002/ctm2.744 & DOI: 10.1101/gad.241620.114 & doi: 10.1016/j.bbamcr.2013.05.006
		LOC441666	Zinc Finger Protein 91 Pseudogene	Unknown	NA
		APOB	Apolipoprotein B	Ligand for the Low Density Lipoprotein receptor. Cancer, atherosclerosis, metabolic disease (MD). DNAm associated diseases: Glioma, non-alcoholic fatty liver disease (NAFLD)	doi: 10.3325/cmj.2023.64.29 & doi: 10.3390/metabo12121175 & doi: 10.1186/s12014-022-09376-8 (cancer); doi: 10.3390/metabo13030457 (atheroscllerosis); doi: 10.2147/OTT.S257794 (glioma); doi: 10.1016/j.jnutbio.2019.108319 (NAFLD)
		CHKB-CPT1B	CHKB-CPT1B Readthrough	Nonsense-mediated mRNA decay.Exposure to diet containing olive oil & nuts (MedDiet), narcolepsy and cataplexy susceptibility (narcoplexy & cataplexy)	doi: 10.3390/nu10010015 (MedDiet); doi: 10.1089/gtmb.2013.0391 (narcoplexy & cataplexy)
		CPT1B	Carnitine O-Palmitoyltransferase 1	Enzyme of the long-chain fatty acid beta-oxidation pathway in muscle mitochondria. Narcolepsy, obesity /or gestational diabetes, maternal dietary gycemic index (GI) changes during gestation, Exposure to diet containing olive oil & nuts (MedDiet)	narcolepsy and cataplexy susceptibility nacrolepsy; doi: 10.1186/s12933-023-01774-y (maternal obesity &/or gestational diabetes); doi: 10.1186/s12263-019-0634-x (GI), doi: 10.3390/nu10010015 (MedDiet);
		CHKB	Choline Kinase 3	Catalyzes the phosphorylation of choline to phosphocholine. Muscular dystrophy (MD), epilepsy and microcephaly, fish odour syndrome (FOS)	PMID: 37011121 (MD); doi: 10.1093/brain/awac074 (epilepsy and microcephaly); doi: 10.1002/jimd.12011 (FOS)
		RPH3AL	Rabphilin-3A-Like Protein	Plays a direct regulatory role in calcium-ion-dependent exocytosis & a key role in insulin secretion by pancreatic cells. Cancer, borderline personalty disorder (BPD), Late-Onset Alzheimer's Disease (LOAD)	doi: 10.1016/j.cancergen.2021.09.002 & doi: 10.1371/journal.pone.0129216 & doi: 10.2741/2742 (cancer); doi: 10.1111/gbb.12197 (BPD); doi: 10.3389/fgene.2020.629373 (LOAD)
		LINC01276	Long Intergenic Non-Protein Coding RNA 1276	Unknown	NA

## Sheet: Sheet1
Season of birth association with	Season of Birth	Gene name
CpG (≥50N, childhood)	Winter
			Spring		Summer
DMR (≥50N, childhood)	Winter	S100A13	SLFN12	#N/A	FGFR2	#N/A
		NLRP2	S100A1	#N/A	MIR7159	#N/A
		MIR7159	S100A13	S100A13	FARS2	MIR7159
		LY6G5C	SZT2	#N/A	GARS1	#N/A
		UCKL1	SGCE	#N/A	TCEA2	#N/A
		miR-1914	MIR10B	#N/A	LOC441666	#N/A
		MIR-647	MEST/PEG10	#N/A	APOB	#N/A
		HTR2A	C11orf21	#N/A	CHKB-CPT1B	#N/A
		TACSTD2	PACRG	#N/A	CPT1B	#N/A
		TSEN54	DLEU7-AS1	#N/A	CHKB	#N/A
		SHANK1	DLEU7	#N/A	RPH3AL	#N/A
		NKAPL	JAKMIP3	#N/A	LINC01276	#N/A
		ZKSCAN4	TAPBP	#N/A
		NAV2	ZNF192P1	#N/A
		MAP3K8	LINC02036	#N/A
		CYTL1	IRAG1	#N/A
		LRG1	BOP1	#N/A
		NCK2	SNTG2	#N/A
		CAT
		BIK
		TNF
		RET
		DOC2GP
		SLC47A2
